# Supplementary material for: The Importance of Species Name Synonyms in Literature Searches
Source: PLoS One. 2016 Sep 14;11(9):e0162648. doi: 10.1371/journal.pone.0162648 (PMC5023114; doi:10.1371/journal.pone.0162648)
Supplement: S1 File — (TXT) [file pone.0162648.s001.txt]

URL Formats:

http://api.plos.org/search?q=%22Methanocaldococcus+jannaschii%22&rows=0&api_key={Insert API Key Here}&wt=json&json.wrf=Methanocaldococcus+jannaschii
http://api.plos.org/search?q=%22Methanocaldococcus+jannaschii%22%20OR%20%22Methanococcus+jannaschii%22&rows=0&api_key={Insert API Key Here}&wt=json&json.wrf=Syns Methanocaldococcus+jannaschii

http://eutils.ncbi.nlm.nih.gov/entrez/eutils/esearch.fcgi?db=pmc&retmode=json&retmax=1&term="Methanocaldococcus jannaschii"[All%20Fields]
http://eutils.ncbi.nlm.nih.gov/entrez/eutils/esearch.fcgi?db=pmc&retmode=json&retmax=1&term="Methanocaldococcus jannaschii"[All%20Fields]%20OR%20"Methanococcus jannaschii"[All%20Fields]

http://eutils.ncbi.nlm.nih.gov/entrez/eutils/esearch.fcgi?db=pubmed&retmode=json&retmax=1&term="Methanocaldococcus jannaschii"[All%20Fields]
http://eutils.ncbi.nlm.nih.gov/entrez/eutils/esearch.fcgi?db=pubmed&retmode=json&retmax=1&term="Methanocaldococcus jannaschii"[All%20Fields]%20OR%20"Methanococcus jannaschii"[All%20Fields]

http://eutils.ncbi.nlm.nih.gov/entrez/eutils/esearch.fcgi?db=pubmed&retmode=json&retmax=1&term="Methanocaldococcus jannaschii"[TIAB]
http://eutils.ncbi.nlm.nih.gov/entrez/eutils/esearch.fcgi?db=pubmed&retmode=json&retmax=1&term="Methanocaldococcus jannaschii"[TIAB]%20OR%20"Methanococcus jannaschii"[TIAB]

http://api.elsevier.com/content/search/scopus?httpAccept=application/json&apiKey={Insert API Key Here}&count=1&suppressNavLinks=true&field=prism:url&query=%28%22Methanocaldococcus+jannaschii%22%29
http://api.elsevier.com/content/search/scopus?httpAccept=application/json&apiKey={Insert API Key Here}&count=1&suppressNavLinks=true&field=prism:url&query=%28%22Methanocaldococcus+jannaschii%22%20OR%20%22Methanococcus+jannaschii%22%29

http://api.elsevier.com/content/search/scopus?httpAccept=application/json&apiKey={Insert API Key Here}&count=1&suppressNavLinks=true&field=prism:url&query=ABS%28%22Methanocaldococcus+jannaschii%22%29
http://api.elsevier.com/content/search/scopus?httpAccept=application/json&apiKey={Insert API Key Here}&count=1&suppressNavLinks=true&field=prism:url&query=ABS%28%22Methanocaldococcus+jannaschii%22%20OR%20%22Methanococcus+jannaschii%22%29
