# Supplementary material for: The Importance of Species Name Synonyms in Literature Searches
Source: PLoS One. 2016 Sep 14;11(9):e0162648. doi: 10.1371/journal.pone.0162648 (PMC5023114; doi:10.1371/journal.pone.0162648)
Supplement: S2 File — (CSV) [file pone.0162648.s002.csv]

Analysis of Scopus Data for Correlation Between Synonym Number and Effect
Citations Returned
With Syns	Without	Total	Change	Accepted Species	Pearson Product-Moment Correlation Coefficient		Syns.	Species and Synonym Set
0	0	0	0	Aaata finchi		Species with Change	1	"Aaata finchi" Synonyms: "Aata finchi"
4	0	4	4	Abaeis nicippe	Animalia	0.03	1	"Abaeis nicippe" Synonyms: "Eurema nicippe"
0	0	0	0	Abagrotis cupida	Plantae	0.05	1	"Abagrotis cupida" Synonyms: "Rhynchagrotis cupida"
3	3	6	0	Abagrotis nefascia	Bacteria	0.13	4	"Abagrotis nefascia" Synonyms: "Rhynchagrotis nefascia" OR "Rhynchagrotis negascia" OR "Abagrotis negascia" OR "Abagrotis crumbi"
6	6	12	0	Abagrotis orbis	Archaea	-0.02	1	"Abagrotis orbis" Synonyms: "Abagrotis barnesi"
0	0	0	0	Abagrotis rubricundis	Chromista	-0.02	2	"Abagrotis rubricundis" Synonyms: "Abagrotis rubicundis" OR "Abagrotis rubicundus"
0	0	0	0	Abagrotis scopeops	Protozoa	0.13	1	"Abagrotis scopeops" Synonyms: "Abagrotis tecatensis"
0	0	0	0	Abagrotis totonaca	Fungi	0.09	1	"Abagrotis totonaca" Synonyms: "Noctua totonaca"
0	0	0	0	Abalistes macrophthalmus			1	"Abalistes macrophthalmus" Synonyms: "Leiurus macrophthalmus"
1	1	2	0	Abaris splendidula	All	0.04	1	"Abaris splendidula" Synonyms: "Pterostichus splendidulus"
0	0	0	0	Abasanistus claviger			1	"Abasanistus claviger" Synonyms: "Abisanistus claviger"
0	0	0	0	Abasanistus paulseni		Total Citations with Syns	1	"Abasanistus paulseni" Synonyms: "Cyclogaster paulseni"
0	0	0	0	Abasanistus rubriceps	Animalia	0.06	1	"Abasanistus rubriceps" Synonyms: "Cyclogaster rubriceps"
0	0	0	0	Abatoleon deprivatus	Plantae	0.05	1	"Abatoleon deprivatus" Synonyms: "Brachynemurus deprivatus"
0	0	0	0	Abatoleon frontalis	Bacteria	0.05	1	"Abatoleon frontalis" Synonyms: "Brachynemurus frontalis"
29	29	58	0	Abbottina rivularis	Archaea	0.05	1	"Abbottina rivularis" Synonyms: "Abbottina psegma"
0	0	0	0	Abdia latipalpus	Chromista	-0.02	1	"Abdia latipalpus" Synonyms: "Abdia barnardi"
5	5	10	0	Abeomelomys sevia	Protozoa	0.01	1	"Abeomelomys sevia" Synonyms: "Pogonomelomys sevia"
1	1	2	0	Abietinaria abietina	Fungi	0.01	1	"Abietinaria abietina" Synonyms: "Sertularella abietina"
0	0	0	0	Abietinaria kincaidi			1	"Abietinaria kincaidi" Synonyms: "Diphasia kincaidi"
1	1	2	0	Abietinaria pulchra	All	0.04	1	"Abietinaria pulchra" Synonyms: "Diphasia pulchra"
1	1	2	0	Ablabesmyia annulata			1	"Ablabesmyia annulata" Synonyms: "Tanypus annulata"
2	1	3	1	Ablabesmyia aspera			3	"Ablabesmyia aspera" Synonyms: "Pentaneura aspera" OR "Pentaneura gera" OR "Ablabesmyia gera"
4	4	8	0	Ablabesmyia cinctipes			1	"Ablabesmyia cinctipes" Synonyms: "Pentaneura cinctipes"
0	0	0	0	Ablabesmyia idei			1	"Ablabesmyia idei" Synonyms: "Tanypus idei"
0	0	0	0	Ablabesmyia janta			1	"Ablabesmyia janta" Synonyms: "Pentaneura janta"
0	0	0	0	Ablabesmyia johannseni			1	"Ablabesmyia johannseni" Synonyms: "Pentaneura johannseni"
1	1	2	0	Ablabesmyia mallochi			9	"Ablabesmyia mallochi" Synonyms: "Pentaneura aequifasciata" OR "Pentaneura auriensis" OR "Pentaneura ornata" OR "Tanypus illinoensis" OR "Tanypus mallochi" OR "Ablabesmyia aequifasciata" OR "Ablabesmyia auriensis" OR "Ablabesmyia ornata" OR "Ablabesmyia tarella"
13	13	26	0	Ablabesmyia monilis			4	"Ablabesmyia monilis" Synonyms: "Tanypus basalis" OR "Tipula monilis" OR "Ablabesmyia americana" OR "Ablabesmyia basilis"
0	0	0	0	Ablabesmyia peleensis			1	"Ablabesmyia peleensis" Synonyms: "Tanypus peleensis"
1	1	2	0	Ablabesmyia pulchripennis			3	"Ablabesmyia pulchripennis" Synonyms: "Tanypus prudens" OR "Tanypus pulchripennis" OR "Ablabesmyia prudens"
1	1	2	0	Ablabys binotatus			1	"Ablabys binotatus" Synonyms: "Amblyapistus binotata"
0	0	0	0	Ablabys macracanthus			1	"Ablabys macracanthus" Synonyms: "Amblyapistus macracanthus"
0	0	0	0	Ablabys taenianotus			3	"Ablabys taenianotus" Synonyms: "Amblyapistus taenionotus" OR "Apistus taenianotus" OR "Amblyapistus taenianotus"
7	7	14	0	Ablennes hians			1	"Ablennes hians" Synonyms: "Belone hians"
1	0	1	1	Ableptemetes dicinctus			2	"Ableptemetes dicinctus" Synonyms: "Leptohyphes dicinctus" OR "Tricorythopsis dicinctus"
0	0	0	0	Ableptemetes melanobranchus			2	"Ableptemetes melanobranchus" Synonyms: "Leptohyphes melanobranchus" OR "Tricorythopsis melanobranchus"
2	2	4	0	Abludomelita aculeata			1	"Abludomelita aculeata" Synonyms: "Abludomelita oxyura"
0	0	0	0	Aboma etheostoma			1	"Aboma etheostoma" Synonyms: "Gobiosoma etheostoma"
1	1	2	0	Abra aequalis			1	"Abra aequalis" Synonyms: "Abra nuculiformis"
0	0	0	0	Abralia armata			1	"Abralia armata" Synonyms: "Onychoteuthis armatus"
0	0	0	0	Abralia dubia			1	"Abralia dubia" Synonyms: "Enoploteuthis dubia"
0	0	0	0	Abralia multihamata			1	"Abralia multihamata" Synonyms: "Abralia lucens"
25	25	50	0	Abralia veranyi			2	"Abralia veranyi" Synonyms: "Enoploteuthis veranyi" OR "Enoploion eustictum"
2	2	4	0	Abraliopsis affinis			1	"Abraliopsis affinis" Synonyms: "Abralia affinis"
2	2	4	0	Abraliopsis gilchristi			2	"Abraliopsis gilchristi" Synonyms: "Abralia gilchristi" OR "Enoploteuthis neozelanica"
1	1	2	0	Abraliopsis hoylei			1	"Abraliopsis hoylei" Synonyms: "Enoploteuthis hoylei"
4	4	8	0	Abraliopsis lineata			1	"Abraliopsis lineata" Synonyms: "Abralia lineata"
0	0	0	0	Abraliopsis morisi			5	"Abraliopsis morisi" Synonyms: "Onychoteuthis morisii" OR "Abralia jattai" OR "Abralia lonnbergi" OR "Compsoteuthis lonnbergi" OR "Abralia mediterranea"
2912	2912	5824	0	Abramis brama			3	"Abramis brama" Synonyms: "Cyprinus brama" OR "Abramidopsis leuckartii" OR "Abramis leuckartii"
2	2	4	0	Abramites hypselonotus			5	"Abramites hypselonotus" Synonyms: "Abramites microcephalus" OR "Leporinus hypselonotus" OR "Abramites hypselonotus hypselonotus" OR "Abramites hypselonotus ternetzi" OR "Abramites solarii"
3	3	6	0	Abronia deppii			1	"Abronia deppii" Synonyms: "Gerrhonotus deppii"
109	108	217	1	Abrothrix andinus			1	"Abrothrix andinus" Synonyms: "Chroeomys andinus"
0	0	0	0	Abrothrix hershkovitzi			1	"Abrothrix hershkovitzi" Synonyms: "Akodon hershkovitzi"
11	11	22	0	Abrothrix illuteus			1	"Abrothrix illuteus" Synonyms: "Akodon illuteus"
6	5	11	1	Abrothrix jelskii			2	"Abrothrix jelskii" Synonyms: "Chroeomys jelskii" OR "Acodon jelskii pyrrhotis"
19	19	38	0	Abrothrix lanosus			1	"Abrothrix lanosus" Synonyms: "Akodon lanosus"
100	71	171	29	Abrothrix longipilis			4	"Abrothrix longipilis" Synonyms: "Akodon longipilis" OR "Acodon hirtus" OR "Akodon longipilis apta" OR "Akodon longipilis castaneus"
1	0	1	1	Abrothrix markhami			1	"Abrothrix markhami" Synonyms: "Akodon markhami"
134	90	224	44	Abrothrix olivaceus			3	"Abrothrix olivaceus" Synonyms: "Akodon mansoensis" OR "Akodon olivaceus" OR "Akodon xanthorhinus"
6	4	10	2	Abrothrix sanborni			1	"Abrothrix sanborni" Synonyms: "Akodon sanborni"
1	0	1	1	Abscondita anceyi			1	"Abscondita anceyi" Synonyms: "Luciola anceyi"
7	0	7	7	Abscondita cerata			1	"Abscondita cerata" Synonyms: "Luciola cerata"
12	0	12	12	Abscondita chinensis			2	"Abscondita chinensis" Synonyms: "Luciola chinensis" OR "Luciola praeusta"
1	0	1	1	Abscondita perplexa			3	"Abscondita perplexa" Synonyms: "Luciola dejeani" OR "Luciola dubia" OR "Luciola perplexa"
0	0	0	0	Abscondita promelaena			3	"Abscondita promelaena" Synonyms: "Luciola aegrota" OR "Luciola melaspis" OR "Luciola promelaena"
0	0	0	0	Abscondita terminalis			1	"Abscondita terminalis" Synonyms: "Luciola terminalis"
94	94	188	0	Abudefduf abdominalis			1	"Abudefduf abdominalis" Synonyms: "Glyphisodon abdominalis"
5	5	10	0	Abudefduf bengalensis			6	"Abudefduf bengalensis" Synonyms: "Abudefduf palmeri" OR "Glyphidodon affinis" OR "Chaetodon bengalensis" OR "Labrus macrogaster" OR "Glyphisodon palmeri" OR "Chaetodon abudafur hanni"
0	0	0	0	Abudefduf bicolor			1	"Abudefduf bicolor" Synonyms: "Heliastes bicolor"
5	5	10	0	Abudefduf concolor			3	"Abudefduf concolor" Synonyms: "Nexilarius concolor" OR "Euschistodus concolor" OR "Pomacentrus robustus"
20	20	40	0	Abudefduf declivifrons			1	"Abudefduf declivifrons" Synonyms: "Euschistodus declivifrons"
0	0	0	0	Abudefduf hoefleri			1	"Abudefduf hoefleri" Synonyms: "Glyphidodon hoefleri"
45	45	90	0	Abudefduf luridus			1	"Abudefduf luridus" Synonyms: "Glyphisodon luridus"
0	0	0	0	Abudefduf margariteus			3	"Abudefduf margariteus" Synonyms: "Glyphidodon maculipinnis" OR "Glyphisodon margariteus" OR "Glyphidodon rhyncholepis"
1	1	2	0	Abudefduf notatus			4	"Abudefduf notatus" Synonyms: "Indoglyphidodon abbotti" OR "Abudefduf clarki" OR "Glyphidodon notatus" OR "Chrysiptera paucifasciata"
289	289	578	0	Abudefduf saxatilis			9	"Abudefduf saxatilis" Synonyms: "Abudefduf ascensionis" OR "Sparus fasciatus" OR "Chaetodon marginatus" OR "Chaetodon mauritii" OR "Glyphisodon moucharra" OR "Apogon quinquevittatus" OR "Glyphisodon rahti" OR "Chaetodon sargoides" OR "Chaetodon saxatilis"
3	3	6	0	Abudefduf septemfasciatus			3	"Abudefduf septemfasciatus" Synonyms: "Abudefduf multifasciatus" OR "Abudefduf paee" OR "Chaetodon rotundus"
20	20	40	0	Abudefduf sexfasciatus			3	"Abudefduf sexfasciatus" Synonyms: "Glyphisodon coelestinus" OR "Labrus sexfasciatus" OR "Abudefduf coelestinus"
78	78	156	0	Abudefduf sordidus			6	"Abudefduf sordidus" Synonyms: "Chaetodon sordidus" OR "Glyphidodon adenensis" OR "Glyphisodon gigas" OR "Glyphisodon geant" OR "Glyphidodon leucopleura" OR "Abudefduf tridentatus"
0	0	0	0	Abudefduf sparoides			2	"Abudefduf sparoides" Synonyms: "Glyphisodon sparoides" OR "Pomacentrus zanzibarensis"
0	0	0	0	Abudefduf taurus			2	"Abudefduf taurus" Synonyms: "Euchistodus analogus" OR "Glyphisodon taurus"
41	41	82	0	Abudefduf vaigiensis			5	"Abudefduf vaigiensis" Synonyms: "Abudefduf caudobimaculatus" OR "Glyphisodon quadrifasciatus" OR "Abudefduf quinquilineatus" OR "Chaetodon tyrwhitti" OR "Glyphisodon vaigiensis"
3	2	5	1	Aburria cujubi			2	"Aburria cujubi" Synonyms: "Pipile cujubi" OR "Penelope cujubi"
10	0	10	10	Aburria cumanensis			2	"Aburria cumanensis" Synonyms: "Pipile cumanensis" OR "Crax cumanensis"
63	9	72	54	Aburria jacutinga			2	"Aburria jacutinga" Synonyms: "Pipile jacutinga" OR "Penelope jacutinga"
12	4	16	8	Aburria pipile			2	"Aburria pipile" Synonyms: "Pipile pipile" OR "Crax pipile"
0	0	0	0	Abyssaster diadematus			1	"Abyssaster diadematus" Synonyms: "Hyphalaster diadematus"
0	0	0	0	Abyssaster planus			1	"Abyssaster planus" Synonyms: "Hyphalaster planus"
1	1	2	0	Abyssaster tara			1	"Abyssaster tara" Synonyms: "Hyphalaster tara"
0	0	0	0	Abyssidrilus profundus			1	"Abyssidrilus profundus" Synonyms: "Phallodrilus profundus"
0	0	0	0	Abyssothyris wyvillei			1	"Abyssothyris wyvillei" Synonyms: "Terebratula wyvillei"
0	0	0	0	Acaciacoris xerophilus			1	"Acaciacoris xerophilus" Synonyms: "Heterocordylus xerophilus"
0	0	0	0	Acalles clavatus			1	"Acalles clavatus" Synonyms: "Acalles scabrosus"
0	0	0	0	Acalles subhispidus			1	"Acalles subhispidus" Synonyms: "Pseudoacalles maculatus"
0	0	0	0	Acallurothrips louisianae			1	"Acallurothrips louisianae" Synonyms: "Diopsothrips louisianae"
1	1	2	0	Acalypta carinata			1	"Acalypta carinata" Synonyms: "Tingis carinata"
0	0	0	0	Acamptocladius dentolatens			1	"Acamptocladius dentolatens" Synonyms: "Phycoidella dentolatens"
0	0	0	0	Acanthaclisis curvispura			1	"Acanthaclisis curvispura" Synonyms: "Acanthaclisis debilis"
19	12	31	7	Acanthagenys rufogularis			1	"Acanthagenys rufogularis" Synonyms: "Acanthogenys rufogularis"
2	2	4	0	Acanthagrion cuyabae			1	"Acanthagrion cuyabae" Synonyms: "Acanthagrion leonardi"
9	9	18	0	Acanthalburnus microlepis			3	"Acanthalburnus microlepis" Synonyms: "Acanthalburnus punctulatus" OR "Alburnus punctulatus" OR "Abramis microlepis"
1	1	2	0	Acanthalburnus urmianus			1	"Acanthalburnus urmianus" Synonyms: "Abramis urmianus"
0	0	0	0	Acanthaluteres paragaudatus			1	"Acanthaluteres paragaudatus" Synonyms: "Aleuteres paragaudatus"
0	0	0	0	Acanthametropus pecatonica			1	"Acanthametropus pecatonica" Synonyms: "Metreturus pecatonica"
7	7	14	0	Acanthamunnopsis milleri			1	"Acanthamunnopsis milleri" Synonyms: "Acanthomunnopsis milleri"
13	13	26	0	Acantharchus pomotis			1	"Acantharchus pomotis" Synonyms: "Centrarchus pomotis"
0	0	0	0	Acanthasargus palustris			1	"Acanthasargus palustris" Synonyms: "Acanthasargus pallustris"
2492	2492	4984	0	Acanthaster planci			13	"Acanthaster planci" Synonyms: "Acanthaster ellisi" OR "Acanthaster echinites" OR "Acanthaster echinus" OR "Acanthaster mauritiensis" OR "Acanthaster pseudoplanci" OR "Acanthaster solaris" OR "Asterias echinites" OR "Asterias solaris" OR "Asterias planci" OR "Echinaster ellisi" OR "Echinaster solaris" OR "Echinities solaris" OR "Stellonia echinites"
0	0	0	0	Acanthaxius hirsutimanus			3	"Acanthaxius hirsutimanus" Synonyms: "Calastacus hirsutimana" OR "Axiopsis hirsutimana" OR "Calocaris hirsutimana"
4	4	8	0	Acanthemblemaria aspera			1	"Acanthemblemaria aspera" Synonyms: "Acanthemblemaria asper"
15	15	30	0	Acanthephyra pelagica			1	"Acanthephyra pelagica" Synonyms: "Acanthophyra pelagica"
3	0	3	3	Acanthidops bairdi			1	"Acanthidops bairdi" Synonyms: "Acanthidops bairdii"
0	0	0	0	Acanthilia intermedia			1	"Acanthilia intermedia" Synonyms: "Iliacantha intermedia"
0	0	0	0	Acanthinevania szepligeti			1	"Acanthinevania szepligeti" Synonyms: "Acanthinevania szepligetiana"
0	0	0	0	Acanthinomyia elongata			2	"Acanthinomyia elongata" Synonyms: "Clitellaria elongata" OR "Beris flavispinosa"
0	0	0	0	Acanthinomyia longa			1	"Acanthinomyia longa" Synonyms: "Acanthina longa"
0	0	0	0	Acanthinomyia plana			1	"Acanthinomyia plana" Synonyms: "Acanthina plana"
0	0	0	0	Acanthinus clavicornis			1	"Acanthinus clavicornis" Synonyms: "Acanthinus spectans"
0	0	0	0	Acanthinus dromedarius			2	"Acanthinus dromedarius" Synonyms: "Acanthinus lulingensis" OR "Acanthinus subtropicus"
0	0	0	0	Acanthinus myrmecops			2	"Acanthinus myrmecops" Synonyms: "Acanthinus aureopilosus" OR "Acanthinus unicus"
0	0	0	0	Acanthinus scitulus			2	"Acanthinus scitulus" Synonyms: "Acanthinus cubana" OR "Acanthinus gracilipes"
1	1	2	0	Acanthinus trifasciatus			1	"Acanthinus trifasciatus" Synonyms: "Acanthinus laterotuberculatus"
28	28	56	0	Acanthiophilus helianthi			3	"Acanthiophilus helianthi" Synonyms: "Musca helianthi" OR "Trypeta eluta" OR "Acanthiophilus helianthe"
0	0	0	0	Acanthiophilus koehleri			1	"Acanthiophilus koehleri" Synonyms: "Acanthiophilus k�hleri"
1	1	2	0	Acanthiophilus walkeri			1	"Acanthiophilus walkeri" Synonyms: "Tetanocera walkeri"
505	212	717	293	Acanthis flammea			1	"Acanthis flammea" Synonyms: "Carduelis flammea"
19	1	20	18	Acanthis hornemanni			1	"Acanthis hornemanni" Synonyms: "Carduelis hornemanni"
0	0	0	0	Acanthistius serratus			2	"Acanthistius serratus" Synonyms: "Acanthistius serratum" OR "Plectropoma serratum"
1	1	2	0	Acanthocardia aculeata			1	"Acanthocardia aculeata" Synonyms: "Cardium aculeata"
46	46	92	0	Acanthocephala femorata			4	"Acanthocephala femorata" Synonyms: "Acanthocephala bispina" OR "Acanthocephala granulosa" OR "Acanthocephala luctuosus" OR "Acanthocephala obscura"
0	0	0	0	Acanthocephala latipes			3	"Acanthocephala latipes" Synonyms: "Acanthocephala compressipes" OR "Lygaeus compressipes" OR "Cimex latipes"
4	4	8	0	Acanthocephala terminalis			1	"Acanthocephala terminalis" Synonyms: "Acanthocephala confraterna"
0	0	0	0	Acanthocephaloides delamuri			1	"Acanthocephaloides delamuri" Synonyms: "Yamagutisentis delamuri"
0	0	0	0	Acanthocephaloides neobythitis			4	"Acanthocephaloides neobythitis" Synonyms: "Yamaguitisentis neobythitis" OR "Neoacanthocephaloides neobythitis" OR "Pseudorhadinorhynchus neobythitis" OR "Yamagutisentis neobythitis"
0	0	0	0	Acanthocephaloides nicoli			1	"Acanthocephaloides nicoli" Synonyms: "Yamagutisentis nicoli"
32	32	64	0	Acanthocephaloides propinquus			5	"Acanthocephaloides propinquus" Synonyms: "Acanthocephaloides propinguus" OR "Echinorhynchus propinguus" OR "Echinorhynchus fabri" OR "Echinorhynchus pumilio" OR "Echinorhynchus kostylevi"
0	0	0	0	Acanthocephaloides rhinoplagusiae			4	"Acanthocephaloides rhinoplagusiae" Synonyms: "Yamaguitisentis rhinoplagusiae" OR "Neoacanthocephaloides rhinoplagusiae" OR "Pseudorhadinorhynchus rhinoplagusiae" OR "Yamagutisentis rhinoplagusiae"
1	1	2	0	Acanthocephaloides spinicaudatus			1	"Acanthocephaloides spinicaudatus" Synonyms: "Neoacanthocephaloides spinicaudatus"
0	0	0	0	Acanthocephalus acutispinus			1	"Acanthocephalus acutispinus" Synonyms: "Acanthocephalus acutispinis"
144	142	286	2	Acanthocephalus anguillae			6	"Acanthocephalus anguillae" Synonyms: "Echinorhynchus anguillae" OR "Echinorhynchus globulosus" OR "Echinorhynchus linstowi" OR "Echinorhynchus proteus" OR "Acanthocephalus paronai" OR "Echinorhynchus paronai"
1	1	2	0	Acanthocephalus anthuris			1	"Acanthocephalus anthuris" Synonyms: "Echinorhynchus anthuris"
4	0	4	4	Acanthocephalus artatus			3	"Acanthocephalus artatus" Synonyms: "Acanthocephalus lucidus" OR "Acanthocephalus aratus" OR "Acanthocephalus atratus"
60	50	110	10	Acanthocephalus clavula			2	"Acanthocephalus clavula" Synonyms: "Pseudoechinorhynchus clavula" OR "Echinorhynchus clavula"
0	0	0	0	Acanthocephalus curtus			2	"Acanthocephalus curtus" Synonyms: "Paracanthocephalus curtus" OR "Acanthocephalus amuriensis"
183	143	326	40	Acanthocephalus dirus			3	"Acanthocephalus dirus" Synonyms: "Acanthocephalus jacksoni" OR "Acanthocephalus parksidei" OR "Echinorhynchus dirus"
1	1	2	0	Acanthocephalus echigoensis			3	"Acanthocephalus echigoensis" Synonyms: "Acanthocephalus oncorhynchi" OR "Acanthocephalus aculeatus" OR "Acanthocephalus acerbus"
3	3	6	0	Acanthocephalus falcatus			1	"Acanthocephalus falcatus" Synonyms: "Echinorhynchus falcatus"
0	0	0	0	Acanthocephalus gracilacanthus			3	"Acanthocephalus gracilacanthus" Synonyms: "Acanthocephalus graciliacanthus" OR "Paracanthocephalus graciliacanthus" OR "Paracanthocephalus gracilacanthus"
0	0	0	0	Acanthocephalus japonicus			2	"Acanthocephalus japonicus" Synonyms: "Filisoma japonicum" OR "Acanthocephaloides japonicus"
0	0	0	0	Acanthocephalus kabulensis			1	"Acanthocephalus kabulensis" Synonyms: "Acanthocephalus kubulensis"
0	0	0	0	Acanthocephalus kashmirensis			1	"Acanthocephalus kashmirensis" Synonyms: "Acanthocephalus kaskmirensis"
268	268	536	0	Acanthocephalus lucii			2	"Acanthocephalus lucii" Synonyms: "Echinorhynchus lucii" OR "Echinorhynchus angustus"
56	56	112	0	Acanthocephalus ranae			2	"Acanthocephalus ranae" Synonyms: "Echinorhynchus ranae" OR "Echinorhynchus haeruca"
3	0	3	3	Acanthocephalus rauschi			1	"Acanthocephalus rauschi" Synonyms: "Paracanthocephalus rauschi"
5	5	10	0	Acanthocephalus tahlequahensis			1	"Acanthocephalus tahlequahensis" Synonyms: "Acanthocephalus tahleguahensis"
0	0	0	0	Acanthocephalus tenuirostris			1	"Acanthocephalus tenuirostris" Synonyms: "Paracanthocephalus tenuirostris"
0	0	0	0	Acanthocephalus tigrinae			1	"Acanthocephalus tigrinae" Synonyms: "Echinorhynchus tigrinae"
48	48	96	0	Acanthocephalus tumescens			1	"Acanthocephalus tumescens" Synonyms: "Echinorhynchus tumescens"
0	0	0	0	Acanthocepola krusensternii			2	"Acanthocepola krusensternii" Synonyms: "Cepola krusensternii" OR "Acanthocepola krusensterni"
1	1	2	0	Acanthocepola limbata			1	"Acanthocepola limbata" Synonyms: "Acanthocepola cuneatus"
0	0	0	0	Acanthocerus crucifer			1	"Acanthocerus crucifer" Synonyms: "Acanthocerus cruciger"
6	4	10	2	Acanthochaenus luetkenii			1	"Acanthochaenus luetkenii" Synonyms: "Acanthochaenus lutkenii"
2	2	4	0	Acanthocheila armigera			1	"Acanthocheila armigera" Synonyms: "Monanthia armigera"
13	7	20	6	Acanthochelys macrocephala			2	"Acanthochelys macrocephala" Synonyms: "Platemys macrocephala" OR "Phrynops chacoensis"
10	9	19	1	Acanthochelys radiolata			3	"Acanthochelys radiolata" Synonyms: "Platemys gaudichaudii" OR "Platemys werneri" OR "Platemys radiolata quadrisquamosa"
24	24	48	0	Acanthochelys spixii			1	"Acanthochelys spixii" Synonyms: "Emys aspera"
1	1	2	0	Acanthochitona balesae			1	"Acanthochitona balesae" Synonyms: "Acanthochitona elongata"
18	17	35	1	Acanthochitona crinita			1	"Acanthochitona crinita" Synonyms: "Acanthochitona crinitus"
0	0	0	0	Acanthochitona pygmaea			1	"Acanthochitona pygmaea" Synonyms: "Acanthochites pygmaea"
0	0	0	0	Acanthochitona spiculosa			1	"Acanthochitona spiculosa" Synonyms: "Acanthochites astriger"
553	553	1106	0	Acanthochromis polyacanthus			7	"Acanthochromis polyacanthus" Synonyms: "Abudefduf jordani" OR "Heptadecanthus brevipinnis" OR "Chromis desmostigma" OR "Homalogrystes guntheri" OR "Heptadecanthus longicaudis" OR "Heptadecanthus maculosus" OR "Dascyllus polyacanthus"
7	7	14	0	Acanthocinus nodosus			2	"Acanthocinus nodosus" Synonyms: "Acanthocinus bifidator" OR "Acanthocinus laticollis"
1	1	2	0	Acanthocinus obliquus			5	"Acanthocinus obliquus" Synonyms: "Acanthocinus acomanus" OR "Acanthocinus obtusus" OR "Acanthocinus pacificus" OR "Acanthocinus obliquus chihuahuae" OR "Acanthocinus obliquus sedulus"
6	6	12	0	Acanthocinus obsoletus			2	"Acanthocinus obsoletus" Synonyms: "Acanthocinus floridanus" OR "Acanthocinus punctatus"
2	2	4	0	Acanthocinus princeps			2	"Acanthocinus princeps" Synonyms: "Acanthocinus vinctus" OR "Canonura princeps"
13	0	13	13	Acanthoclinus littoreus			1	"Acanthoclinus littoreus" Synonyms: "Acanthoclinus quadridactylus"
0	0	0	0	Acanthocnema albibarba			1	"Acanthocnema albibarba" Synonyms: "Cordilura albibarba"
0	0	0	0	Acanthocnema capillata			1	"Acanthocnema capillata" Synonyms: "Cordilura capillata"
16	5	21	11	Acanthocobitis botia			1	"Acanthocobitis botia" Synonyms: "Nemacheilus botia"
0	0	0	0	Acanthocreagris myops			1	"Acanthocreagris myops" Synonyms: "Simonobisium myops"
168	168	336	0	Acanthocybium solandri			2	"Acanthocybium solandri" Synonyms: "Acanthocybium forbesi" OR "Acanthocybium petus"
278	278	556	0	Acanthocyclops vernalis			2	"Acanthocyclops vernalis" Synonyms: "Acanthocyclops plattensis" OR "Cyclops insecta"
0	0	0	0	Acanthodelta scorzai			2	"Acanthodelta scorzai" Synonyms: "Deltacanthus scorzai" OR "Deltania scorzai"
0	0	0	0	Acanthodes bihamata			1	"Acanthodes bihamata" Synonyms: "Acanthodes leseleuci"
0	0	0	0	Acanthodillo tuberosus			1	"Acanthodillo tuberosus" Synonyms: "Spherillo tuberosus"
3	2	5	1	Acanthodoras spinosissimus			1	"Acanthodoras spinosissimus" Synonyms: "Doras spinosissimus"
0	0	0	0	Acanthodotheca alcedo			1	"Acanthodotheca alcedo" Synonyms: "Sarcophaga alcedo"
0	0	0	0	Acanthodotheca apertella			1	"Acanthodotheca apertella" Synonyms: "Sarcophaga apertella"
0	0	0	0	Acanthodotheca beameri			1	"Acanthodotheca beameri" Synonyms: "Sarcophaga beameri"
0	0	0	0	Acanthodotheca complosa			1	"Acanthodotheca complosa" Synonyms: "Sarcophaga complosa"
0	0	0	0	Acanthodotheca compressa			1	"Acanthodotheca compressa" Synonyms: "Sarcophaga compressa"
0	0	0	0	Acanthodotheca eleodis			1	"Acanthodotheca eleodis" Synonyms: "Sarcophaga eleodis"
0	0	0	0	Acanthodotheca excisa			1	"Acanthodotheca excisa" Synonyms: "Sarcophaga excisa"
0	0	0	0	Acanthodotheca hamata			1	"Acanthodotheca hamata" Synonyms: "Sarcophaga hamata"
0	0	0	0	Acanthodotheca magna			1	"Acanthodotheca magna" Synonyms: "Sarcophaga magna"
0	0	0	0	Acanthodotheca masculina			1	"Acanthodotheca masculina" Synonyms: "Sarcophaga masculina"
0	0	0	0	Acanthodotheca omani			1	"Acanthodotheca omani" Synonyms: "Sarcophaga omani"
0	0	0	0	Acanthodotheca prohibita			1	"Acanthodotheca prohibita" Synonyms: "Sarcophaga prohibita"
0	0	0	0	Acanthodotheca reperta			1	"Acanthodotheca reperta" Synonyms: "Sarcophaga reperta"
0	0	0	0	Acanthodotheca rudis			1	"Acanthodotheca rudis" Synonyms: "Sarcophaga rudis"
0	0	0	0	Acanthodotheca savoryi			1	"Acanthodotheca savoryi" Synonyms: "Sarcophaga savoryi"
0	0	0	0	Acanthodotheca spretor			1	"Acanthodotheca spretor" Synonyms: "Sarcophaga spretor"
0	0	0	0	Acanthodotheca thyceae			1	"Acanthodotheca thyceae" Synonyms: "Sarcophaga thyceae"
0	0	0	0	Acanthodrilus vasliti			1	"Acanthodrilus vasliti" Synonyms: "Diplotrema vasliti"
1	0	1	1	Acanthogethes fuscus			2	"Acanthogethes fuscus" Synonyms: "Meligethes pinguis" OR "Meligethes fuscus"
5	5	10	0	Acanthogorgia armata			3	"Acanthogorgia armata" Synonyms: "Acanthogorgia granulata" OR "Acanthogorgia verrilli" OR "Acanthogorgia muricata"
0	0	0	0	Acanthogorgia aspera			1	"Acanthogorgia aspera" Synonyms: "Acanthogorgia aspera"
1	1	2	0	Acanthogorgia hirsuta			2	"Acanthogorgia hirsuta" Synonyms: "Acanthogorgia truncata" OR "Acanthogorgia horrida"
0	0	0	0	Acanthogorgia pico			1	"Acanthogorgia pico" Synonyms: "Acanthogorgia truncata"
1	0	1	1	Acanthogyrus adriaticus			1	"Acanthogyrus adriaticus" Synonyms: "Acanthogyrus lizae"
4	0	4	4	Acanthogyrus betwai			2	"Acanthogyrus betwai" Synonyms: "Acanthosentis betawi" OR "Acanthosentis betwai"
0	0	0	0	Acanthogyrus bilaspurensis			1	"Acanthogyrus bilaspurensis" Synonyms: "Acanthosentis bilaspurensis"
0	0	0	0	Acanthogyrus cheni			2	"Acanthogyrus cheni" Synonyms: "Acanthogyrys cheni" OR "Acanthosentis coiliae"
0	0	0	0	Acanthogyrus gobindi			1	"Acanthogyrus gobindi" Synonyms: "Acanthosentis gobindi"
0	0	0	0	Acanthogyrus heterospinus			1	"Acanthogyrus heterospinus" Synonyms: "Acanthosentis heterospinus"
2	1	3	1	Acanthogyrus lizae			1	"Acanthogyrus lizae" Synonyms: "Acanthosentis lizae"
0	0	0	0	Acanthogyrus phillipi			1	"Acanthogyrus phillipi" Synonyms: "Acanthosentis phillipi"
1	0	1	1	Acanthogyrus putitorae			1	"Acanthogyrus putitorae" Synonyms: "Acanthosentis putitorae"
0	0	0	0	Acanthogyrus seenghalae			1	"Acanthogyrus seenghalae" Synonyms: "Acanthosentis seenghalae"
0	0	0	0	Acanthogyrus shuklai			1	"Acanthogyrus shuklai" Synonyms: "Acanthosentis shuklai"
0	0	0	0	Acanthogyrus siamensis			1	"Acanthogyrus siamensis" Synonyms: "Acanthosentis siamensis"
0	0	0	0	Acanthogyrus vancleavei			2	"Acanthogyrus vancleavei" Synonyms: "Acanthosentis vancleavei" OR "Acanthosentis vancleavi"
10	10	20	0	Acantholabrus palloni			4	"Acantholabrus palloni" Synonyms: "Acantholabrus couchii" OR "Lutjanus palloni" OR "Acantholabrus imbricatus" OR "Labrus pallidus"
0	0	0	0	Acantholeria armipes			2	"Acantholeria armipes" Synonyms: "Acantholeria oediemus" OR "Blepharoptera armipes"
0	0	0	0	Acantholespesia comstocki			1	"Acantholespesia comstocki" Synonyms: "Phorocera comstocki"
0	0	0	0	Acantholespesia signata			3	"Acantholespesia signata" Synonyms: "Phorocera nitelae" OR "Phorocera signata" OR "Phorocera xanthura"
4	4	8	0	Acantholespesia texana			1	"Acantholespesia texana" Synonyms: "Phorocera texana"
3	3	6	0	Acantholumpenus mackayi			1	"Acantholumpenus mackayi" Synonyms: "Lumpenus mackayi"
0	0	0	0	Acanthonchus californicus			1	"Acanthonchus californicus" Synonyms: "Seuratiella californica"
0	0	0	0	Acanthonchus duplex			1	"Acanthonchus duplex" Synonyms: "Seratiella duplex"
0	0	0	0	Acanthonchus gracilis			1	"Acanthonchus gracilis" Synonyms: "Seuratia gracilis"
0	0	0	0	Acanthonchus viviparus			1	"Acanthonchus viviparus" Synonyms: "Seuratiella pedroensis"
0	0	0	0	Acanthonevra affluens			1	"Acanthonevra affluens" Synonyms: "Acanthoneura affluens"
0	0	0	0	Acanthonevra amurensis			1	"Acanthonevra amurensis" Synonyms: "Ptilona amurensis"
0	0	0	0	Acanthonevra ceramensis			1	"Acanthonevra ceramensis" Synonyms: "Acanthoneura dunlopi ceramensis"
0	0	0	0	Acanthonevra desperata			1	"Acanthonevra desperata" Synonyms: "Rioxoptilona desperata"
0	0	0	0	Acanthonevra dunlopi			1	"Acanthonevra dunlopi" Synonyms: "Ptilona dunlopi"
0	0	0	0	Acanthonevra formosana			2	"Acanthonevra formosana" Synonyms: "Acanthoneura formosana" OR "Acanthoneura amamioshimaensis"
2	2	4	0	Acanthonevra fuscipennis			3	"Acanthonevra fuscipennis" Synonyms: "Acanthoneura bataca" OR "Acanthoneura synopica" OR "Trypeta polyxena"
0	0	0	0	Acanthonevra gravelyi			2	"Acanthonevra gravelyi" Synonyms: "Acanthoneura gravelyi" OR "Acanthoneura ochropleura"
1	1	2	0	Acanthonevra hemileina			1	"Acanthonevra hemileina" Synonyms: "Acanthoneura hemileina"
0	0	0	0	Acanthonevra imparata			1	"Acanthonevra imparata" Synonyms: "Acanthoneura imparata"
5	5	10	0	Acanthonevra inermis			1	"Acanthonevra inermis" Synonyms: "Acanthoneura inermis"
0	0	0	0	Acanthonevra melanopleura			1	"Acanthonevra melanopleura" Synonyms: "Acanthoneura melanopleura"
0	0	0	0	Acanthonevra melanostoma			1	"Acanthonevra melanostoma" Synonyms: "Acanthoneura melanostoma"
0	0	0	0	Acanthonevra nigrifacies			2	"Acanthonevra nigrifacies" Synonyms: "Chaetomerella nigrifacies" OR "Acanthoneura lieftincki"
0	0	0	0	Acanthonevra nigrolimbata			1	"Acanthonevra nigrolimbata" Synonyms: "Yunacantha nigrolimbata"
0	0	0	0	Acanthonevra normaliceps			1	"Acanthonevra normaliceps" Synonyms: "Acanthoneura normaliceps"
0	0	0	0	Acanthonevra notabilis			1	"Acanthonevra notabilis" Synonyms: "Ptilona notabilis"
0	0	0	0	Acanthonevra ornatipennis			1	"Acanthonevra ornatipennis" Synonyms: "Acanthoneura ornatipennis"
0	0	0	0	Acanthonevra parvisetalis			1	"Acanthonevra parvisetalis" Synonyms: "Rioxoptilona parvisetalis"
0	0	0	0	Acanthonevra pteropleuralis			1	"Acanthonevra pteropleuralis" Synonyms: "Acanthoneura pteropleuralis"
0	0	0	0	Acanthonevra quatei			1	"Acanthonevra quatei" Synonyms: "Dirioxa quatei"
0	0	0	0	Acanthonevra scutellopunctata			1	"Acanthonevra scutellopunctata" Synonyms: "Acanthoneura scutellopunctata"
0	0	0	0	Acanthonevra soluta			1	"Acanthonevra soluta" Synonyms: "Rioxa soluta"
0	0	0	0	Acanthonevra speciosa			1	"Acanthonevra speciosa" Synonyms: "Rioxoptilona speciosa"
0	0	0	0	Acanthonevra sumbawana			1	"Acanthonevra sumbawana" Synonyms: "Acanthoneura sumbawana"
0	0	0	0	Acanthonevra trigona			2	"Acanthonevra trigona" Synonyms: "Trypeta trigona" OR "Acanthoneura trigona sinica"
0	0	0	0	Acanthonevra trigonina			1	"Acanthonevra trigonina" Synonyms: "Rioxoptilona trigonina"
0	0	0	0	Acanthonevra ultima			1	"Acanthonevra ultima" Synonyms: "Acanthoneura ultima"
0	0	0	0	Acanthonevra uncinata			1	"Acanthonevra uncinata" Synonyms: "Pseudacidia uncinata"
0	0	0	0	Acanthonevra unicolor			1	"Acanthonevra unicolor" Synonyms: "Diarrhegma unicolor"
0	0	0	0	Acanthonevra vaga			3	"Acanthonevra vaga" Synonyms: "Trypeta vaga" OR "Trypeta mutyca" OR "Acanthoneura robusta"
0	0	0	0	Acanthonevra varipes			1	"Acanthonevra varipes" Synonyms: "Chaetomerella varipes"
0	0	0	0	Acanthonevra vidua			1	"Acanthonevra vidua" Synonyms: "Rioxa vidua"
0	0	0	0	Acanthonevroides basalis			2	"Acanthonevroides basalis" Synonyms: "Trypeta basalis" OR "Urophora bicolor"
0	0	0	0	Acanthonevroides jarvisi			1	"Acanthonevroides jarvisi" Synonyms: "Rioxa jarvisi"
0	0	0	0	Acanthonevroides nigriventris			1	"Acanthonevroides nigriventris" Synonyms: "Acanthoneura nigriventris"
0	0	0	0	Acanthonotozoma cristatum			1	"Acanthonotozoma cristatum" Synonyms: "Acanthonotus cristatus"
0	0	0	0	Acanthonotozoma serratum			1	"Acanthonotozoma serratum" Synonyms: "Acanthonotozoma serra"
0	0	0	0	Acanthonotozomopsis pushkini			1	"Acanthonotozomopsis pushkini" Synonyms: "Acanthonotozomella pushkini"
560	366	926	194	Acanthopagrus schlegelii			1	"Acanthopagrus schlegelii" Synonyms: "Mylio macrocephalus"
0	0	0	0	Acanthopharynx brachycapitata			1	"Acanthopharynx brachycapitata" Synonyms: "Desmodora brachycapitata"
0	0	0	0	Acanthopharynx merostomacha			1	"Acanthopharynx merostomacha" Synonyms: "Desmodora merostomacha"
0	0	0	0	Acanthopus palmatus			2	"Acanthopus palmatus" Synonyms: "Acanthopus modestior" OR "Acanthopus splendidus"
1	1	2	0	Acanthornis magna			1	"Acanthornis magna" Synonyms: "Acanthornis magnus"
0	0	0	0	Acanthosaccus tenuis			1	"Acanthosaccus tenuis" Synonyms: "Rhabdocalyptus tenuis"
1966	1966	3932	0	Acanthoscelides obtectus			1	"Acanthoscelides obtectus" Synonyms: "Mylabris mimosae"
0	0	0	0	Acanthoscelidius acephalus			3	"Acanthoscelidius acephalus" Synonyms: "Acanthoscelis tenebrosus" OR "Coeliodes leprosus" OR "Coeliodes subulirostris"
0	0	0	0	Acanthostepheia behringiensis			1	"Acanthostepheia behringiensis" Synonyms: "Acanthostepheia pulchra"
38	38	76	0	Acanthostepheia malmgreni			1	"Acanthostepheia malmgreni" Synonyms: "Amphithonotus malmgreni"
7	4	11	3	Acanthostracion polygonius			2	"Acanthostracion polygonius" Synonyms: "Lactophrys polygonia" OR "Lactophrys saxatilis"
33	18	51	15	Acanthostracion quadricornis			3	"Acanthostracion quadricornis" Synonyms: "Lactophrys quadricornis" OR "Lactophrys tricornis" OR "Ostracion tricornis"
0	0	0	0	Acanthotoca graefii			1	"Acanthotoca graefii" Synonyms: "Acanthophora graefii"
68	68	136	0	Acanthurus coeruleus			1	"Acanthurus coeruleus" Synonyms: "Acanthurus helioides"
4	2	6	2	Acanthurus mata			2	"Acanthurus mata" Synonyms: "Acanthurus bleekeri" OR "Acanthurus weberi"
20	20	40	0	Acanthurus nigricans			1	"Acanthurus nigricans" Synonyms: "Acanthurus glaucopareius"
297	297	594	0	Acanthurus nigrofuscus			1	"Acanthurus nigrofuscus" Synonyms: "Acanthurus matoides"
4	4	8	0	Acanthurus pyroferus			1	"Acanthurus pyroferus" Synonyms: "Acanthurus celebicus"
18	18	36	0	Acanthurus xanthopterus			1	"Acanthurus xanthopterus" Synonyms: "Acanthurus crestonis"
4	1	5	3	Acar bailyi			1	"Acar bailyi" Synonyms: "Barbatia bailyi"
21	21	42	0	Acarnus erithacus			1	"Acarnus erithacus" Synonyms: "Acarnus erithaceus"
36	36	72	0	Acartia lilljeborgii			1	"Acartia lilljeborgii" Synonyms: "Acartia lillgeborgii"
0	0	0	0	Acartophthalmus nigrinus			1	"Acartophthalmus nigrinus" Synonyms: "Anthophilina nigrinus"
0	0	0	0	Accedomoera tricuspidata			1	"Accedomoera tricuspidata" Synonyms: "Pontogeneia tricuspidata"
11	6	17	5	Accipiter francesiae			1	"Accipiter francesiae" Synonyms: "Accipiter francesii"
0	0	0	0	Accipiter griseiceps			1	"Accipiter griseiceps" Synonyms: "Accipiter griseiceps"
2	2	4	0	Accipiter madagascariensis			1	"Accipiter madagascariensis" Synonyms: "Accipiter madagascariensis"
0	0	0	0	Acedanthidium flavoclypeatum			2	"Acedanthidium flavoclypeatum" Synonyms: "Acanthidium batrae" OR "Dianthidium flavoclypeatum"
0	0	0	0	Acemya oestriforme			1	"Acemya oestriforme" Synonyms: "Hemithrixion oestriforme"
0	0	0	0	Acemya plankii			1	"Acemya plankii" Synonyms: "Coquillettina plankii"
0	0	0	0	Acemya tibialis			1	"Acemya tibialis" Synonyms: "Acemyia tibialis"
1	1	2	0	Acentrella alachua			3	"Acentrella alachua" Synonyms: "Pseudocloeon alachua" OR "Baetis alachua" OR "Plauditus alachua"
0	0	0	0	Acentrella fenestrata			1	"Acentrella fenestrata" Synonyms: "Pseudocloeon fenestratum"
1	1	2	0	Acentrella inexpectata			2	"Acentrella inexpectata" Synonyms: "Pseudocloeon inexpectatum" OR "Baetis inexpectatum"
0	0	0	0	Acentrella insignificans			1	"Acentrella insignificans" Synonyms: "Baetis insignificans"
5	3	8	2	Acentrella lapponica			1	"Acentrella lapponica" Synonyms: "Baetis lapponicus"
3	2	5	1	Acentrella parvula			4	"Acentrella parvula" Synonyms: "Pseudocloeon parvulum" OR "Baetis armillatus" OR "Plauditus armillatus" OR "Plauditus parvulus"
16	16	32	0	Acentrella turbida			4	"Acentrella turbida" Synonyms: "Pseudocloeon carolina" OR "Pseudocloeon turbidum" OR "Acentrella carolina" OR "Cloeon carolina"
0	0	0	0	Acentrinops brevicollis			1	"Acentrinops brevicollis" Synonyms: "Zygobaris centrinoides"
5	1	6	4	Acentrogobius caninus			4	"Acentrogobius caninus" Synonyms: "Acentrogobius simulans" OR "Yongeichthys caninus" OR "Acentrogobius simulus" OR "Rhinogobius simulans"
2	1	3	1	Acentronura dendritica			2	"Acentronura dendritica" Synonyms: "Amphelikturus dendriticus" OR "Amphelickturus dendriticus"
0	0	0	0	Acentronura tentaculata			1	"Acentronura tentaculata" Synonyms: "Acentronura mossambica"
0	0	0	0	Acerentuloides americanus			1	"Acerentuloides americanus" Synonyms: "Amerentulus americanus"
1	0	1	1	Acericecis ocellaris			2	"Acericecis ocellaris" Synonyms: "Cecidomyia ocellaris" OR "Mayetiola virginiana"
4	4	8	0	Acerodon celebensis			1	"Acerodon celebensis" Synonyms: "Pteropus celebensis"
1	1	2	0	Acerodon mackloti			1	"Acerodon mackloti" Synonyms: "Pteropus macklotii"
0	0	0	0	Aceroides latipes			1	"Aceroides latipes" Synonyms: "Halicreion latipes"
1	1	2	0	Acerpenna akataleptos			1	"Acerpenna akataleptos" Synonyms: "Baetis akataleptos"
8	0	8	8	Acerpenna macdunnoughi			1	"Acerpenna macdunnoughi" Synonyms: "Baetis macdunnoughi"
9	7	16	2	Acerpenna pygmaea			5	"Acerpenna pygmaea" Synonyms: "Baetis harti" OR "Baetis pygmaeus" OR "Baetis spiethi" OR "Acerpenna harti" OR "Cloe pygmaea"
19	19	38	0	Acetes americanus			1	"Acetes americanus" Synonyms: "Acetes brasiliensis"
42	42	84	0	Acetes indicus			1	"Acetes indicus" Synonyms: "Acetes spiniger"
65	65	130	0	Acetes japonicus			2	"Acetes japonicus" Synonyms: "Acetes dispar" OR "Acetes cochinensis"
2	2	4	0	Acetes serrulatus			1	"Acetes serrulatus" Synonyms: "Acetes insularis"
139	139	278	0	Acetes sibogae			1	"Acetes sibogae" Synonyms: "Acetes sibogae"
2	2	4	0	Acetropis carinata			2	"Acetropis carinata" Synonyms: "Acetropis carinatus" OR "Lopus carinatus"
1	1	2	0	Achaeta bohemica			1	"Achaeta bohemica" Synonyms: "Achaeta microcosmi"
2	1	3	1	Achaeta iberica			1	"Achaeta iberica" Synonyms: "Achaeta etrusca"
7	6	13	1	Achaeta neotropica			1	"Achaeta neotropica" Synonyms: "Achaeta becki"
0	0	0	0	Achaeta pannonica			1	"Achaeta pannonica" Synonyms: "Achaeta petseri"
0	0	0	0	Achalarus casica			1	"Achalarus casica" Synonyms: "Eudamus epigena"
17	17	34	0	Achalarus lyciades			2	"Achalarus lyciades" Synonyms: "Achalarus hedysarum" OR "Papilio lycidas"
0	0	0	0	Achalarus toxeus			1	"Achalarus toxeus" Synonyms: "Eudamus coyote"
0	0	0	0	Achalcus oregonensis			1	"Achalcus oregonensis" Synonyms: "Systenus oregonensis"
1	1	2	0	Achalcus utahensis			1	"Achalcus utahensis" Synonyms: "Systenus utahensis"
14	12	26	2	Acharax johnsoni			1	"Acharax johnsoni" Synonyms: "Solemya johnsoni"
0	0	0	0	Acheilognathus barbatulus			1	"Acheilognathus barbatulus" Synonyms: "Acheilognathus argenteus"
0	0	0	0	Acheilognathus brevicaudatus			1	"Acheilognathus brevicaudatus" Synonyms: "Acheilognathus elongatus brevicaudatus"
1	1	2	0	Acheilognathus chankaensis			1	"Acheilognathus chankaensis" Synonyms: "Acheilognathus tokunagai"
4	0	4	4	Acheilognathus imberbis			1	"Acheilognathus imberbis" Synonyms: "Paracheilognathus imberbis"
5	5	10	0	Acheilognathus intermedia			1	"Acheilognathus intermedia" Synonyms: "Tanakia intermedia"
14	10	24	4	Acheilognathus macropterus			1	"Acheilognathus macropterus" Synonyms: "Acanthorhodeus macropterus"
31	31	62	0	Acheilognathus melanogaster			1	"Acheilognathus melanogaster" Synonyms: "Acheilognathus moriokae"
0	0	0	0	Acheilognathus microphysa			1	"Acheilognathus microphysa" Synonyms: "Acheilognathus elongatus microphysa"
13	13	26	0	Acheilognathus rhombeus			1	"Acheilognathus rhombeus" Synonyms: "Acheilognathus steenackeri"
16	11	27	5	Acheilognathus signifer			1	"Acheilognathus signifer" Synonyms: "Tanakia signifer"
3	3	6	0	Acheilognathus tonkinensis			1	"Acheilognathus tonkinensis" Synonyms: "Acheilognathus robustus"
0	0	0	0	Achiropsetta tricholepis			1	"Achiropsetta tricholepis" Synonyms: "Mancopsetta argentina"
6	6	12	0	Achirus achirus			1	"Achirus achirus" Synonyms: "Monochirus lineatus"
2	2	4	0	Achlyopa nigra			1	"Achlyopa nigra" Synonyms: "Synaptura nigra"
44	44	88	0	Achoerodus gouldii			4	"Achoerodus gouldii" Synonyms: "Labrus gouldii" OR "Trochocopus unicolor" OR "Platychoerops muelleri" OR "Platychoerops badius"
127	127	254	0	Achoerodus viridis			1	"Achoerodus viridis" Synonyms: "Heterochoerops viridis"
5	5	10	0	Acholla multispinosa			1	"Acholla multispinosa" Synonyms: "Acholla sexspinosus"
49	3	52	46	Achondrostoma arcasii			1	"Achondrostoma arcasii" Synonyms: "Rutilus arcasii"
9	6	15	3	Achondrostoma oligolepis			1	"Achondrostoma oligolepis" Synonyms: "Rutilus macrolepidotus"
0	0	0	0	Achradocera arcuatus			1	"Achradocera arcuatus" Synonyms: "Chrysotus arcuatus"
0	0	0	0	Achradocera barbatus			3	"Achradocera barbatus" Synonyms: "Chrysotus validus" OR "Synarthrus barbatus" OR "Xiphandrium americanum"
1	1	2	0	Achromadora terricola			1	"Achromadora terricola" Synonyms: "Ethmolaimus lacustris"
1	1	2	0	Achryson surinamum			6	"Achryson surinamum" Synonyms: "Achryson circumflexus" OR "Achryson longicollis" OR "Achryson pallens" OR "Achryson simplex" OR "Achryson surinam" OR "Achryson surinamense"
3	3	6	0	Acidia cognata			1	"Acidia cognata" Synonyms: "Tephritis cognata"
0	0	0	0	Acidia japonica			1	"Acidia japonica" Synonyms: "Trypeta fulvoabdominalis"
0	0	0	0	Acidiella abdominalis			1	"Acidiella abdominalis" Synonyms: "Myiolia abdominalis"
0	0	0	0	Acidiella ambigua			1	"Acidiella ambigua" Synonyms: "Pseudacidia ambigua"
0	0	0	0	Acidiella angustifrons			1	"Acidiella angustifrons" Synonyms: "Myiolia angustifrons"
0	0	0	0	Acidiella bimaculata			1	"Acidiella bimaculata" Synonyms: "Myoleja bimaculata"
0	0	0	0	Acidiella circumvaga			2	"Acidiella circumvaga" Synonyms: "Pseudacidia circumvaga" OR "Acidiella circumvaga"
0	0	0	0	Acidiella consobrina			1	"Acidiella consobrina" Synonyms: "Myiolia consobrina"
0	0	0	0	Acidiella contraria			1	"Acidiella contraria" Synonyms: "Trypeta contraria"
0	0	0	0	Acidiella dilutata			2	"Acidiella dilutata" Synonyms: "Shiracidia dilutata" OR "Pseudacidia dilutata"
0	0	0	0	Acidiella disjuncta			1	"Acidiella disjuncta" Synonyms: "Pseudacidia disjuncta"
0	0	0	0	Acidiella formosana			1	"Acidiella formosana" Synonyms: "Myiolia formosana"
0	0	0	0	Acidiella funesta			2	"Acidiella funesta" Synonyms: "Pseudacidia funesta" OR "Trypeta enigmatica"
0	0	0	0	Acidiella issikii			1	"Acidiella issikii" Synonyms: "Pseudacidia issikii"
0	0	0	0	Acidiella japonica			1	"Acidiella japonica" Synonyms: "Myiolia japonica"
0	0	0	0	Acidiella kagoshimensis			3	"Acidiella kagoshimensis" Synonyms: "Acidia kagoshimensis" OR "Matsumuracidia mira" OR "Myiolia kaghoshimensis"
0	0	0	0	Acidiella lineata			1	"Acidiella lineata" Synonyms: "Pseudacidia lineata"
1	1	2	0	Acidiella longipennis			1	"Acidiella longipennis" Synonyms: "Acidiella longipennis"
0	0	0	0	Acidiella maculata			1	"Acidiella maculata" Synonyms: "Pseudacidia maculata"
0	0	0	0	Acidiella maculinotum			1	"Acidiella maculinotum" Synonyms: "Pseudacidia maculinotum"
0	0	0	0	Acidiella maculipennis			1	"Acidiella maculipennis" Synonyms: "Myiolia maculipennis"
0	0	0	0	Acidiella malaisei			1	"Acidiella malaisei" Synonyms: "Pseudacidia malaisei"
0	0	0	0	Acidiella pachypogon			3	"Acidiella pachypogon" Synonyms: "Pogonangelus pachypogon" OR "Pogonangelus assimilis" OR "Pogonangelus pachypogon"
0	0	0	0	Acidiella pseudolineata			1	"Acidiella pseudolineata" Synonyms: "Pseudacidia pseudolineata"
0	0	0	0	Acidiella rectangularis			1	"Acidiella rectangularis" Synonyms: "Myiolia rectangularis"
0	0	0	0	Acidiella retroflexa			1	"Acidiella retroflexa" Synonyms: "Sineuleia retroflexa"
0	0	0	0	Acidiella rioxaeformis			1	"Acidiella rioxaeformis" Synonyms: "Acidia rioxaeformis"
0	0	0	0	Acidiella sapporensis			1	"Acidiella sapporensis" Synonyms: "Tetramyiolia sapporensis"
0	0	0	0	Acidiella scelesta			1	"Acidiella scelesta" Synonyms: "Pseudacidia scelesta"
0	0	0	0	Acidiella spinifera			1	"Acidiella spinifera" Synonyms: "Pseudacidia spinifera"
0	0	0	0	Acidiella trigenata			1	"Acidiella trigenata" Synonyms: "Vidalia trigenata"
0	0	0	0	Acidiella turgida			1	"Acidiella turgida" Synonyms: "Pseudacidia turgida"
0	0	0	0	Acidiella yasumatsui			1	"Acidiella yasumatsui" Synonyms: "Pseudacidia yasumatsui"
0	0	0	0	Acidiostigma amoenum			1	"Acidiostigma amoenum" Synonyms: "Acidiostigma amoena"
0	0	0	0	Acidiostigma apicale			1	"Acidiostigma apicale" Synonyms: "Acidia apicalis"
0	0	0	0	Acidiostigma brunneum			1	"Acidiostigma brunneum" Synonyms: "Parahypenidium brunneum"
0	0	0	0	Acidiostigma harmandi			1	"Acidiostigma harmandi" Synonyms: "Parahypenidium harmandi"
0	0	0	0	Acidiostigma lucens			1	"Acidiostigma lucens" Synonyms: "Euleia lucens"
0	0	0	0	Acidiostigma nigritum			1	"Acidiostigma nigritum" Synonyms: "Parahypenidium nigritum"
0	0	0	0	Acidiostigma polyfasciatum			1	"Acidiostigma polyfasciatum" Synonyms: "Hypenidium polyfasciatum"
0	0	0	0	Acidiostigma postsignatum			1	"Acidiostigma postsignatum" Synonyms: "Acidiella postsignata"
0	0	0	0	Acidiostigma s-nigrum			3	"Acidiostigma s-nigrum" Synonyms: "Trypeta s-nigrum" OR "Pseuopspheniscus iwatensis" OR "Pseudacidia takeuchii"
0	0	0	0	Acidiostigma sonani			1	"Acidiostigma sonani" Synonyms: "Pseudacidia sonani"
0	0	0	0	Acidiostigma voilaceum			1	"Acidiostigma voilaceum" Synonyms: "Parahypenidium voilaceum"
0	0	0	0	Acidiostigma yoshinoi			1	"Acidiostigma yoshinoi" Synonyms: "Pseudacidia yoshinoi"
0	0	0	0	Acidogona melanura			2	"Acidogona melanura" Synonyms: "Trypeta melanura" OR "Acidogona melaneura"
0	0	0	0	Acidostoma laticorne			1	"Acidostoma laticorne" Synonyms: "Acidostoma laticornis"
0	0	0	0	Acidostoma molariferum			1	"Acidostoma molariferum" Synonyms: "Acidostoma molarifera"
7	1	8	6	Acidostoma obesum			2	"Acidostoma obesum" Synonyms: "Acidostoma obesus" OR "Acidostoma neglectum"
0	0	0	0	Acidoxantha punctiventris			1	"Acidoxantha punctiventris" Synonyms: "Acidoxantha punctiventris"
1	1	2	0	Acilius abbreviatus			2	"Acilius abbreviatus" Synonyms: "Acilius simplex" OR "Acilius latiusculus"
4	4	8	0	Acilius fraternus			3	"Acilius fraternus" Synonyms: "Acillius fraternus" OR "Acilius fraternus fraternus" OR "Acilius fraternus dismalus"
10	10	20	0	Acilius mediatus			1	"Acilius mediatus" Synonyms: "Acillius mediatus"
6	6	12	0	Acilius semisulcatus			1	"Acilius semisulcatus" Synonyms: "Acillius semisulcatus"
0	0	0	0	Acinia biflexa			1	"Acinia biflexa" Synonyms: "Trypeta biflexa"
0	0	0	0	Acinia corniculata			3	"Acinia corniculata" Synonyms: "Tephritis corniculata" OR "Acinia jaceae" OR "Acinia javeae"
8	8	16	0	Acinia picturata			7	"Acinia picturata" Synonyms: "Tephritis picturata" OR "Baryplegma maculipennis" OR "Musca fucata" OR "Acinia germanna" OR "Trypeta germana" OR "Musca furcata" OR "Tephritis picturara"
0	0	0	0	Acinia tessariae			1	"Acinia tessariae" Synonyms: "Urophora tessariae"
1	0	1	1	Acinocoris lunaris			1	"Acinocoris lunaris" Synonyms: "Acinocoris calidus"
510	510	1020	0	Acipenser gueldenstaedtii			2	"Acipenser gueldenstaedtii" Synonyms: "Acipenser gueldenstaedtii colchica" OR "Acipenser gueldenstaedtii gueldenstaedtii"
1104	898	2002	206	Acipenser oxyrinchus			2	"Acipenser oxyrinchus" Synonyms: "Acipenser oxyrynchus" OR "Acipenser oxyrhynchus"
340	319	659	21	Acipenser schrenckii			1	"Acipenser schrenckii" Synonyms: "Acipenser schrencki"
2	2	4	0	Acirsa borealis			2	"Acirsa borealis" Synonyms: "Acirsa costulata" OR "Acirsa borealis"
0	0	0	0	Aciura afghana			1	"Aciura afghana" Synonyms: "Tephrella afghana"
0	0	0	0	Aciura coryli			3	"Aciura coryli" Synonyms: "Musca coryli" OR "Aciura femoralis" OR "Aciura powelli"
0	0	0	0	Aciurina aplopappi			1	"Aciurina aplopappi" Synonyms: "Trypeta aplopappi"
3	3	6	0	Aciurina bigeloviae			4	"Aciurina bigeloviae" Synonyms: "Eurosta bigeloviae" OR "Trypeta bigeloviae" OR "Trypeta disrupta" OR "Trypeta bigeloviae disrupta"
17	17	34	0	Aciurina ferruginea			1	"Aciurina ferruginea" Synonyms: "Aciura ferruginea"
0	0	0	0	Aciurina lutea			1	"Aciurina lutea" Synonyms: "Aciura lutea"
0	0	0	0	Aciurina maculata			2	"Aciurina maculata" Synonyms: "Aciura maculata" OR "Aciurina pacifica"
0	0	0	0	Aciurina mexicana			1	"Aciurina mexicana" Synonyms: "Tephrella mexicana"
1	0	1	1	Aciurina notata			1	"Aciurina notata" Synonyms: "Trypeta notata"
0	0	0	0	Aciurina opaca			2	"Aciurina opaca" Synonyms: "Acidia johnsoni" OR "Aciura opaca"
9	9	18	0	Aciurina semilucida			3	"Aciurina semilucida" Synonyms: "Urophora sabroskyi" OR "Tephritis semilucida" OR "Tephrella semilucida"
0	0	0	0	Aclis hendersoni			2	"Aclis hendersoni" Synonyms: "Aclis hypergonia" OR "Schwengelia hendersoni"
0	0	0	0	Aclis tenuis			2	"Aclis tenuis" Synonyms: "Aclis fernamdinae" OR "Aclis tanneri"
0	0	0	0	Acmaea leucopleura			1	"Acmaea leucopleura" Synonyms: "Acmaea jamaicensis"
0	0	0	0	Acmaeodera consors			1	"Acmaeodera consors" Synonyms: "Acmaeodera perforata"
0	0	0	0	Acmaeodera convicta			1	"Acmaeodera convicta" Synonyms: "Acmaeodera papagonis"
0	0	0	0	Acmaeodera cribricollis			1	"Acmaeodera cribricollis" Synonyms: "Acmaeodera larreae"
0	0	0	0	Acmaeodera decipiens			1	"Acmaeodera decipiens" Synonyms: "Acmaeodera durangana"
0	0	0	0	Acmaeodera flavopicta			3	"Acmaeodera flavopicta" Synonyms: "Acmaeodera falli" OR "Acmaeodera flavosticta" OR "Acmaeodera subcyanea"
0	0	0	0	Acmaeodera gibbula			1	"Acmaeodera gibbula" Synonyms: "Acmaeodera gila"
1	1	2	0	Acmaeodera haemorrhoa			1	"Acmaeodera haemorrhoa" Synonyms: "Acmaeodera bouvieri"
2	2	4	0	Acmaeodera immaculata			1	"Acmaeodera immaculata" Synonyms: "Acmaeodera eburna"
0	0	0	0	Acmaeodera mixta			2	"Acmaeodera mixta" Synonyms: "Acmaeodera arizonae" OR "Acmaeodera obesa"
0	0	0	0	Acmaeodera obtusa			1	"Acmaeodera obtusa" Synonyms: "Acmaeodera anthobia"
0	0	0	0	Acmaeodera ornata			2	"Acmaeodera ornata" Synonyms: "Acmaeodera dispar" OR "Acmaeodera quatuordecimspilota"
0	0	0	0	Acmaeodera plagiaticauda			2	"Acmaeodera plagiaticauda" Synonyms: "Acmaeodera postica" OR "Acmaeodera verecunda"
0	0	0	0	Acmaeodera princeps			1	"Acmaeodera princeps" Synonyms: "Acmaeodera flavinigrapunctata"
1	1	2	0	Acmaeodera pubiventris			1	"Acmaeodera pubiventris" Synonyms: "Acmaeodera panocheae"
0	0	0	0	Acmaeodera pulchella			1	"Acmaeodera pulchella" Synonyms: "Acmaeodera flavosignata"
0	0	0	0	Acmaeodera rubronotata			1	"Acmaeodera rubronotata" Synonyms: "Acmaeodera sparsa"
0	0	0	0	Acmaeodera scalaris			1	"Acmaeodera scalaris" Synonyms: "Acmaeodera semivittata"
0	0	0	0	Acmaeodera simulata			1	"Acmaeodera simulata" Synonyms: "Acmaeodera nautica"
0	0	0	0	Acmaeodera solitaria			3	"Acmaeodera solitaria" Synonyms: "Acmaeodera daggetti" OR "Acmaeodera interrupta" OR "Acmaeodera mexicana"
1	1	2	0	Acmaeodera tubulus			2	"Acmaeodera tubulus" Synonyms: "Acmaeodera culta" OR "Acmaeodera quatuordecimguttata"
0	0	0	0	Acmaeodera tuta			3	"Acmaeodera tuta" Synonyms: "Acmaeodera duboisi" OR "Acmaeodera moronga" OR "Acmaeodera rubrosuffusa"
0	0	0	0	Acmaeodera vanduzeei			3	"Acmaeodera vanduzeei" Synonyms: "Acmaeodera fisheri" OR "Acmaeodera nanbrownae" OR "Acmaeodera vermiculata"
0	0	0	0	Acmaeodera variegata			2	"Acmaeodera variegata" Synonyms: "Acmaeodera distincta" OR "Acmaeodera lucia"
0	0	0	0	Acmaeodera xanthosticta			3	"Acmaeodera xanthosticta" Synonyms: "Acmaeodera amazonica" OR "Acmaeodera bisseptemguttata" OR "Acmaeodera confusa"
0	0	0	0	Acmaeoderoides rossi			1	"Acmaeoderoides rossi" Synonyms: "Acmaeoderoides balli"
0	0	0	0	Acmaeoderopsis guttifera			1	"Acmaeoderopsis guttifera" Synonyms: "Acmaeoderopsis versuta"
0	0	0	0	Acmaeoderopsis junki			2	"Acmaeoderopsis junki" Synonyms: "Acmaeodera squamosa" OR "Acmaeoderopsis squamosa"
0	0	0	0	Acmenychus discernenda			1	"Acmenychus discernenda" Synonyms: "Decispella discernenda"
0	0	0	0	Acmenychus monochiri			1	"Acmenychus monochiri" Synonyms: "Decispella monochiri"
1	1	2	0	Acmira assimilis			1	"Acmira assimilis" Synonyms: "Acesta assimilis"
3	2	5	1	Acmira catherinae			2	"Acmira catherinae" Synonyms: "Aricidea catherinae" OR "Acesta catherinae"
0	0	0	0	Acmira cerruti			2	"Acmira cerruti" Synonyms: "Aricidea cerruti" OR "Acesta cerruti"
1	0	1	1	Acmira finitima			2	"Acmira finitima" Synonyms: "Aricidea finitima" OR "Acesta finitima"
0	0	0	0	Acmira horikoshii			1	"Acmira horikoshii" Synonyms: "Acesta horikoshii"
0	0	0	0	Acmira lopezi			2	"Acmira lopezi" Synonyms: "Acesta lopezi" OR "Aricidea lopezi"
0	0	0	0	Acmira simplex			3	"Acmira simplex" Synonyms: "Aricidea simplex" OR "Acesta simplex" OR "Aricidea suecica simplex"
40	40	80	0	Acodontaster conspicuus			3	"Acodontaster conspicuus" Synonyms: "Acodontaster abbreviatus" OR "Metadontaster waitei" OR "Pseudontaster conspicuus"
0	0	0	0	Acodontaster elongatus			5	"Acodontaster elongatus" Synonyms: "Gnathaster elongatus" OR "Acodontaster ceramoideus" OR "Odontaster glaber" OR "Odontaster cremeus" OR "Odontaster propinquus"
3	3	6	0	Acodontaster hodgsoni			4	"Acodontaster hodgsoni" Synonyms: "Heuresaster hodgsoni" OR "Pseudontaster moderatus" OR "Pseudontaster stellatus" OR "Tridontaster laseroni"
0	0	0	0	Acodontaster marginatus			1	"Acodontaster marginatus" Synonyms: "Pseudontaster marginatus"
0	0	0	0	Acolobicus erichsoni			2	"Acolobicus erichsoni" Synonyms: "Cicones lineaticollis" OR "Acolobicus obscurus"
0	0	0	0	Acoma glabrata			1	"Acoma glabrata" Synonyms: "Acoma nigrita"
1	1	2	0	Acomoptera plexipus			1	"Acomoptera plexipus" Synonyms: "Eudicrana plexipus"
2	2	4	0	Acompocoris pygmaeus			1	"Acompocoris pygmaeus" Synonyms: "Lygaeus pygmaeus"
1328	1328	2656	0	Acomys cahirinus			6	"Acomys cahirinus" Synonyms: "Acomys cahirinus" OR "Acomys hunteri" OR "Acomys sabryi" OR "Acomys viator" OR "Acomys cahirinus helmyi" OR "Acomys dimidiatus megalodus"
2	2	4	0	Acomys cineraceus			4	"Acomys cineraceus" Synonyms: "Acomys cineraseus" OR "Acomys cinerascens" OR "Acomys hystrella" OR "Acomys witherbyi"
102	102	204	0	Acomys dimidiatus			4	"Acomys dimidiatus" Synonyms: "Acomys flavidus" OR "Mus hispidus" OR "Mus megalotis" OR "Acomys dimidiatus homericus"
0	0	0	0	Acomys kempi			1	"Acomys kempi" Synonyms: "Acomys ignitus montanus"
277	277	554	0	Acomys russatus			2	"Acomys russatus" Synonyms: "Mus affinis" OR "Acomys russatus aegyptiacus"
12	12	24	0	Acomys selousi			1	"Acomys selousi" Synonyms: "Acomys transvaalensis"
4	4	8	0	Acomys wilsoni			1	"Acomys wilsoni" Synonyms: "Acomys ablutus"
0	0	0	0	Acontia chea			1	"Acontia chea" Synonyms: "Acontia eudryada"
0	0	0	0	Acontiolaimus cylindricaudatus			1	"Acontiolaimus cylindricaudatus" Synonyms: "Digitonchus cylindricaudatus"
0	0	0	0	Acontiolaimus uniformis			1	"Acontiolaimus uniformis" Synonyms: "Digitonchus uniformis"
0	0	0	0	Acontiostoma marionis			1	"Acontiostoma marionis" Synonyms: "Acontiostoma magellanicum"
8	8	16	0	Acoptus suturalis			1	"Acoptus suturalis" Synonyms: "Homogaster quebecensis"
1	1	2	0	Acostaea rivolii			4	"Acostaea rivolii" Synonyms: "Mulleria rivolii" OR "Acostaea guaduasana" OR "Aetheria novogranatensis" OR "Mulleria lobata"
25	25	50	0	Acrantophis dumerili			1	"Acrantophis dumerili" Synonyms: "Boa dumerili"
7	3	10	4	Acrantophis madagascariensis			1	"Acrantophis madagascariensis" Synonyms: "Boa madagascariensis"
0	0	0	0	Acreophthiria americana			1	"Acreophthiria americana" Synonyms: "Acreotrichus americanus"
0	0	0	0	Acreophthiria egerminans			2	"Acreophthiria egerminans" Synonyms: "Acreotrichus maculipennis" OR "Phthiria egerminans"
0	0	0	0	Acreophthiria similis			1	"Acreophthiria similis" Synonyms: "Phthiria simile"
14	14	28	0	Acricotopus lucens			1	"Acricotopus lucens" Synonyms: "Chironomus lucens"
0	0	0	0	Acricotopus nitidellus			2	"Acricotopus nitidellus" Synonyms: "Orthocladius nitidellus" OR "Spaniotoma senex"
0	0	0	0	Acridiophaga aculeata			1	"Acridiophaga aculeata" Synonyms: "Sarcophaga aculeata"
0	0	0	0	Acridiophaga angustifrons			1	"Acridiophaga angustifrons" Synonyms: "Sarcophaga angustifrons"
5	2	7	3	Acridiophaga caridei			1	"Acridiophaga caridei" Synonyms: "Sarcophaga caridei"
0	0	0	0	Acridiophaga gavia			1	"Acridiophaga gavia" Synonyms: "Sacrophaga gavia"
0	0	0	0	Acridiophaga reversa			1	"Acridiophaga reversa" Synonyms: "Sarcophaga reversa"
0	0	0	0	Acridiophaga taediosa			1	"Acridiophaga taediosa" Synonyms: "Sarcophaga taediosa"
0	0	0	0	Acridotheres burmannicus			1	"Acridotheres burmannicus" Synonyms: "Sturnus burmannicus"
2	1	3	1	Acridotheres melanopterus			1	"Acridotheres melanopterus" Synonyms: "Sturnus melanopterus"
520	520	1040	0	Acridotheres tristis			1	"Acridotheres tristis" Synonyms: "Acridotheres tristas"
196	28	224	168	Acris blanchardi			5	"Acris blanchardi" Synonyms: "Acris crepitans blanchardi" OR "Acris crepitans paludicola" OR "Acris gryllus blanchardi" OR "Hyla ocularis blanchardi" OR "Acris gryllus paludicola"
908	908	1816	0	Acris crepitans			1	"Acris crepitans" Synonyms: "Acris crepitans crepitans"
0	0	0	0	Acritillas indica			1	"Acritillas indica" Synonyms: "Iole indica"
0	0	0	0	Acritispa germaini			1	"Acritispa germaini" Synonyms: "Octotoma germaini"
0	0	0	0	Acrobelione langi			1	"Acrobelione langi" Synonyms: "Pleurocrypta langi"
0	0	0	0	Acrocassis gibbipennis			1	"Acrocassis gibbipennis" Synonyms: "Acrocassis ectypa"
4	0	4	4	Acrocephalus astrolabii			1	"Acrocephalus astrolabii" Synonyms: "Acrocephalus luscinius astrolabii"
9	9	18	0	Acrocephalus caffer			1	"Acrocephalus caffer" Synonyms: "Acrocephalus caffer caffer"
0	0	0	0	Acrocephalus longirostris			1	"Acrocephalus longirostris" Synonyms: "Acrocephalus caffer longirostris"
17	7	24	10	Acrocephalus luscinius			2	"Acrocephalus luscinius" Synonyms: "Acrocephalus luscinia" OR "Acrocephalus luscinius luscinius"
2	2	4	0	Acrocephalus rimitarae			1	"Acrocephalus rimitarae" Synonyms: "Acrocephalus rimatarae"
2	2	4	0	Acrocephalus rodericanus			1	"Acrocephalus rodericanus" Synonyms: "Bebrornis rodericanus"
593	592	1185	1	Acrocephalus sechellensis			1	"Acrocephalus sechellensis" Synonyms: "Bebrornis sechellensis"
0	0	0	0	Acrocephalus yamashinae			1	"Acrocephalus yamashinae" Synonyms: "Acrocephalus luscinius yamashinae"
0	0	0	0	Acrocera melanderi			1	"Acrocera melanderi" Synonyms: "Acrocera steyskali"
2	2	4	0	Acrocera orbicula			3	"Acrocera orbicula" Synonyms: "Acrocera hubbardi" OR "Acrocera hungerfordi" OR "Syrphus orbicula"
0	0	0	0	Acrocera subfasciata			1	"Acrocera subfasciata" Synonyms: "Acrocera liturata"
0	0	0	0	Acroceratitis bilineata			1	"Acroceratitis bilineata" Synonyms: "Chelyophora bilineata"
1	1	2	0	Acroceratitis ceratitina			1	"Acroceratitis ceratitina" Synonyms: "Stictaspis ceratitina"
1	1	2	0	Acroceratitis clavifera			1	"Acroceratitis clavifera" Synonyms: "Chelyophora clavifera"
0	0	0	0	Acroceratitis gladiella			1	"Acroceratitis gladiella" Synonyms: "Chelyophora gladiella"
0	0	0	0	Acroceratitis histrionica			1	"Acroceratitis histrionica" Synonyms: "Chelyophora histrionica"
0	0	0	0	Acroceratitis maai			1	"Acroceratitis maai" Synonyms: "Chelyophora maai"
0	0	0	0	Acroceratitis separata			1	"Acroceratitis separata" Synonyms: "Stictaspis separata"
0	0	0	0	Acroceratitis siamensis			1	"Acroceratitis siamensis" Synonyms: "Chelyophora siamensis"
2	2	4	0	Acroceratitis striata			1	"Acroceratitis striata" Synonyms: "Ceratitis striata"
0	0	0	0	Acrochaeta chalconota			1	"Acrochaeta chalconota" Synonyms: "Compsosoma chalconota"
0	0	0	0	Acrochaeta fasciata			1	"Acrochaeta fasciata" Synonyms: "Histiodroma flaveola"
0	0	0	0	Acrochaeta mexicana			1	"Acrochaeta mexicana" Synonyms: "Acrochaeta fasciata mexicana"
0	0	0	0	Acrochaeta picta			1	"Acrochaeta picta" Synonyms: "Compsosoma picta"
0	0	0	0	Acrochordonichthys rugosus			1	"Acrochordonichthys rugosus" Synonyms: "Acrochordonichthys buettikoferi"
1	1	2	0	Acrocirrus frontifilis			1	"Acrocirrus frontifilis" Synonyms: "Heterocirrus frontifilis"
104	102	206	2	Acrocnida brachiata			1	"Acrocnida brachiata" Synonyms: "Amphiura brachiata"
144	0	144	144	Acrocodia indica			3	"Acrocodia indica" Synonyms: "Tapirus indicus" OR "Tapirus indicus indicus" OR "Tapirus indicus brevetianus"
0	0	0	0	Acromitoides purpurus			1	"Acromitoides purpurus" Synonyms: "Catostylus purpurus"
0	0	0	0	Acromitoides stiphropterus			2	"Acromitoides stiphropterus" Synonyms: "Crambessa stiphropterus" OR "Catostylus stiphropterus"
3	3	6	0	Acromitus flagellatus			1	"Acromitus flagellatus" Synonyms: "Himantostoma flagellata"
1	1	2	0	Acromycter alcocki			1	"Acromycter alcocki" Synonyms: "Promyllantor alcocki"
0	0	0	0	Acromycter perturbator			1	"Acromycter perturbator" Synonyms: "Promyllantor perturbator"
717	717	1434	0	Acromyrmex octospinosus			1	"Acromyrmex octospinosus" Synonyms: "Atta octospinosa"
0	0	0	0	Acronesia alaskensis			1	"Acronesia alaskensis" Synonyms: "Steringomyia alaskensis"
0	0	0	0	Acronesia aldrichia			1	"Acronesia aldrichia" Synonyms: "Steringomyia aldrichia"
0	0	0	0	Acronesia montana			1	"Acronesia montana" Synonyms: "Steringomyia montana"
0	0	0	0	Acronesia popoffana			1	"Acronesia popoffana" Synonyms: "Calliphora popoffana"
12	12	24	0	Acroneuria evoluta			1	"Acroneuria evoluta" Synonyms: "Acroneuria mela"
0	0	0	0	Acronicta barnesii			1	"Acronicta barnesii" Synonyms: "Oligia barnesii"
0	0	0	0	Acronicta clarescens			1	"Acronicta clarescens" Synonyms: "Acronicta pruni"
1	1	2	0	Acronicta dactylina			1	"Acronicta dactylina" Synonyms: "Acronicta hesperida"
0	0	0	0	Acronicta edolata			1	"Acronicta edolata" Synonyms: "Oligia edolata"
0	0	0	0	Acronicta extricata			1	"Acronicta extricata" Synonyms: "Oligia extricata"
2	2	4	0	Acronicta grisea			1	"Acronicta grisea" Synonyms: "Acronicta tartarea"
0	0	0	0	Acronicta hamamelis			1	"Acronicta hamamelis" Synonyms: "Acronicta subochrea"
0	0	0	0	Acronicta hasta			1	"Acronicta hasta" Synonyms: "Acronicta furcifera"
0	0	0	0	Acronicta impressa			2	"Acronicta impressa" Synonyms: "Acronicta acla" OR "Acronicta distans"
0	0	0	0	Acronicta lanceolaria			1	"Acronicta lanceolaria" Synonyms: "Oligia lanceolaria"
0	0	0	0	Acronicta lithospila			1	"Acronicta lithospila" Synonyms: "Oligia lithospila"
1	1	2	0	Acronicta lupini			2	"Acronicta lupini" Synonyms: "Acronicta atlinensis" OR "Acronicta ursina"
0	0	0	0	Acronicta oblinita			3	"Acronicta oblinita" Synonyms: "Oligia arioch" OR "Oligia oblinita" OR "Acronicta arioch"
0	0	0	0	Acronicta othello			1	"Acronicta othello" Synonyms: "Oligia othello"
0	0	0	0	Acronicta perdita			1	"Acronicta perdita" Synonyms: "Oligia perdita"
0	0	0	0	Acronicta retardata			1	"Acronicta retardata" Synonyms: "Acronicta caesarea"
0	0	0	0	Acronicta sagittata			1	"Acronicta sagittata" Synonyms: "Oligia sagittata"
0	0	0	0	Acronneus bryanti			1	"Acronneus bryanti" Synonyms: "Parafreutreta bryanti"
0	0	0	0	Acropeltates kerteszi			1	"Acropeltates kerteszi" Synonyms: "Monacanthella gracilis"
0	0	0	0	Acrosathe bimaculata			1	"Acrosathe bimaculata" Synonyms: "Thereva bimaculata"
3	3	6	0	Acrosathe novella			1	"Acrosathe novella" Synonyms: "Thereva novella"
0	0	0	0	Acrosathe otiosa			1	"Acrosathe otiosa" Synonyms: "Thereva otiosa"
0	0	0	0	Acrosathe pacifica			1	"Acrosathe pacifica" Synonyms: "Thereva pacifica"
0	0	0	0	Acrosathe vanduzeei			1	"Acrosathe vanduzeei" Synonyms: "Thereva vanduzeei"
1	1	2	0	Acrosathe vialis			1	"Acrosathe vialis" Synonyms: "Thereva vialis"
2	1	3	1	Acrossocheilus iridescens			1	"Acrossocheilus iridescens" Synonyms: "Acrossocheilus longipinnis"
1	1	2	0	Acrossus rufipes			8	"Acrossus rufipes" Synonyms: "Scarabaeus oblongus" OR "Scarabaeus capitatus" OR "Aphodius muticus" OR "Aphodius juvenilis" OR "Aphodius boum" OR "Aphodius capicola" OR "Aphodius rufotestaceus" OR "Aphodius matsuzawai"
0	0	0	0	Acrosternum pensylvanicum			1	"Acrosternum pensylvanicum" Synonyms: "Acrosternum pennsylvanicum"
1	1	2	0	Acrosticta apicalis			1	"Acrosticta apicalis" Synonyms: "Euxesta apicalis"
0	0	0	0	Acrosticta compta			2	"Acrosticta compta" Synonyms: "Euxesta compta" OR "Ulidia similis"
0	0	0	0	Acrosticta rubida			1	"Acrosticta rubida" Synonyms: "Ulidia rubida"
0	0	0	0	Acrotaenia latipennis			2	"Acrotaenia latipennis" Synonyms: "Trypeta latipennis" OR "Trypeta argus"
0	0	0	0	Acrotaenia otopappi			1	"Acrotaenia otopappi" Synonyms: "Acrotaenia olopappi"
0	0	0	0	Acrotaenia testudinea			1	"Acrotaenia testudinea" Synonyms: "Trypeta testudinea"
0	0	0	0	Acrotaeniacantha radiosa			1	"Acrotaeniacantha radiosa" Synonyms: "Acrotaeniostola radiosa"
0	0	0	0	Acrotaeniostola flavoscutellata			1	"Acrotaeniostola flavoscutellata" Synonyms: "Acrotaeniostola antennata"
1	1	2	0	Acrotaeniostola hoenei			2	"Acrotaeniostola hoenei" Synonyms: "Acrotaeniostola h�nei" OR "Acrotaeniostola hoenei quadrivittata"
1	1	2	0	Acrotaeniostola quadrifasciata			2	"Acrotaeniostola quadrifasciata" Synonyms: "Spilographa quadrifasciata" OR "Acrotaeniostola rubra"
1	1	2	0	Acrotaeniostola quinaria			1	"Acrotaeniostola quinaria" Synonyms: "Trypeta quinaria"
1	1	2	0	Acrotaeniostola sexvittata			2	"Acrotaeniostola sexvittata" Synonyms: "Acrotaeniostola sexvittata" OR "Trypeta scutellaris"
0	0	0	0	Acrotona cupiens			2	"Acrotona cupiens" Synonyms: "Pancota comis" OR "Pancota cupiens"
1	0	1	1	Acrotona dilutipennis			1	"Acrotona dilutipennis" Synonyms: "Atheta dilutipennis"
0	0	0	0	Acrotona luteola			9	"Acrotona luteola" Synonyms: "Pancota alumna" OR "Pancota collaris" OR "Pancota euphonia" OR "Pancota lacertina" OR "Pancota panda" OR "Pancota redundans" OR "Pancota restricta" OR "Pancota serva" OR "Pancota sophista"
0	0	0	0	Acrotona opica			1	"Acrotona opica" Synonyms: "Oxypoda opica"
0	0	0	0	Acrotona scopula			1	"Acrotona scopula" Synonyms: "Pancota laetabilis"
0	0	0	0	Acrotona vafra			1	"Acrotona vafra" Synonyms: "Pancota vafra"
0	0	0	0	Actenobius pleuralis			2	"Actenobius pleuralis" Synonyms: "Actenobius macer" OR "Actenobius saginatus"
4	4	8	0	Actenodes acornis			3	"Actenodes acornis" Synonyms: "Actenodes califonicus" OR "Actenodes punctatus" OR "Actenodes rugulosus"
0	0	0	0	Actenodes auronotatus			1	"Actenodes auronotatus" Synonyms: "Actenodes bellus"
0	0	0	0	Actenodes calcaratus			2	"Actenodes calcaratus" Synonyms: "Actenodes fulguratus" OR "Actenodes lebasi"
0	0	0	0	Actenoptera hilarella			1	"Actenoptera hilarella" Synonyms: "Heteromyza hilarella"
0	0	0	0	Acteocina bidentata			2	"Acteocina bidentata" Synonyms: "Cylichnella bidentata" OR "Cylichna bidentata"
0	0	0	0	Acteocina bullata			1	"Acteocina bullata" Synonyms: "Retusa bullata"
34	32	66	2	Acteocina canaliculata			2	"Acteocina canaliculata" Synonyms: "Utriculastra canaliculata" OR "Retusa canaliculata"
2	2	4	0	Acteocina candei			1	"Acteocina candei" Synonyms: "Retusa candei"
0	0	0	0	Acteocina culcitella			1	"Acteocina culcitella" Synonyms: "Cylichnella culcitella"
0	0	0	0	Acteocina harpa			2	"Acteocina harpa" Synonyms: "Retusa harpa" OR "Cylichnella harpa"
1	1	2	0	Acteocina inculta			2	"Acteocina inculta" Synonyms: "Acteocina planulata" OR "Cylichnella inculta"
0	0	0	0	Acteocina intermedia			1	"Acteocina intermedia" Synonyms: "Cylichnella intermedia"
0	0	0	0	Actia autumnalis			1	"Actia autumnalis" Synonyms: "Actiopsis autumnalis"
0	0	0	0	Actia rufescens			1	"Actia rufescens" Synonyms: "Actiopsis rufescens"
0	0	0	0	Actiastes foveicollis			2	"Actiastes foveicollis" Synonyms: "Actiastes costale" OR "Actiastes pennsylvanicum"
0	0	0	0	Actiastes globiferum			1	"Actiastes globiferum" Synonyms: "Actiastes blandum"
0	0	0	0	Actina amoena			1	"Actina amoena" Synonyms: "Hoplacantha amoena"
0	0	0	0	Actina apicalis			1	"Actina apicalis" Synonyms: "Chorisops apicalis"
0	0	0	0	Actina chalybea			6	"Actina chalybea" Synonyms: "Beris hirsuta" OR "Beris femoralis" OR "Beris nigripes" OR "Beris flavofemorata" OR "Beris octodentata" OR "Actina chaliboea"
0	0	0	0	Actina compta			1	"Actina compta" Synonyms: "Hoplacantha compta"
0	0	0	0	Actina diadema			2	"Actina diadema" Synonyms: "Actina flavofemorata" OR "Hoplacantha japonica"
0	0	0	0	Actina flavicornis			1	"Actina flavicornis" Synonyms: "Hoplacantha flavicornis"
0	0	0	0	Actina fraterna			1	"Actina fraterna" Synonyms: "Chorisops fraterna"
0	0	0	0	Actina jezoensis			3	"Actina jezoensis" Synonyms: "Beris jezoensis" OR "Hoplacantha solox" OR "Actina nais"
0	0	0	0	Actina sapporo			2	"Actina sapporo" Synonyms: "Hoplacantha nigripes" OR "Hoplacantha sapporo"
0	0	0	0	Actina soldatowi			2	"Actina soldatowi" Synonyms: "Metaberis longicornis" OR "Actina nitens soldatowi"
0	0	0	0	Actina viridis			3	"Actina viridis" Synonyms: "Actina obscuripes" OR "Beris viridis" OR "Actina viridis obscuripes"
0	0	0	0	Actinacanthus tricarinata			1	"Actinacanthus tricarinata" Synonyms: "Acanthozone tricarinata"
263	60	323	203	Actinemys marmorata			10	"Actinemys marmorata" Synonyms: "Clemmys marmorata" OR "Emys marmorata" OR "Clemmys marmorata marmorata" OR "Clemmys marmorata pallida" OR "Actinemys marmorata marmorata" OR "Actinemys marmorata pallida" OR "Emys nigra" OR "Clemmys wosnessenskyi" OR "Clemmys hesperia" OR "Actinemys pallida"
1152	1152	2304	0	Actinia equina			1	"Actinia equina" Synonyms: "Actinia mesembryanthemum"
7	6	13	1	Actinobdella inequiannulata			1	"Actinobdella inequiannulata" Synonyms: "Actinobdella triannulata"
11	8	19	3	Actinobdella pediculata			1	"Actinobdella pediculata" Synonyms: "Placobdella pediculata"
1	0	1	1	Actinocoris signatus			1	"Actinocoris signatus" Synonyms: "Actitocoris signatus"
0	0	0	0	Actinomyia eupodata			1	"Actinomyia eupodata" Synonyms: "Exaireta eupodata"
0	0	0	0	Actinomyia longicornis			1	"Actinomyia longicornis" Synonyms: "Exaireta longicornis"
0	0	0	0	Actinomyia novaeteutoniae			1	"Actinomyia novaeteutoniae" Synonyms: "Anapospasma amoenum"
0	0	0	0	Actinonaias computata			2	"Actinonaias computata" Synonyms: "Unio computatus" OR "Lampsilis ruthveni"
0	0	0	0	Actinonaias coyensis			1	"Actinonaias coyensis" Synonyms: "Lampsilis coyensis"
0	0	0	0	Actinonaias medellina			1	"Actinonaias medellina" Synonyms: "Unio medellinus"
0	0	0	0	Actinonaias moctezumensis			1	"Actinonaias moctezumensis" Synonyms: "Lampsilis moctezumensis"
0	0	0	0	Actinonaias sapotalensis			1	"Actinonaias sapotalensis" Synonyms: "Unio sapotalensis"
0	0	0	0	Actinonaias signata			1	"Actinonaias signata" Synonyms: "Lampsilis signata"
0	0	0	0	Actinonaias undivaga			1	"Actinonaias undivaga" Synonyms: "Lampsilis undivaga"
0	0	0	0	Actinonema chitwoodi			1	"Actinonema chitwoodi" Synonyms: "Pareuchromadora longicaudata"
1	1	2	0	Actinonema longicaudatum			2	"Actinonema longicaudatum" Synonyms: "Euchromadora longicaudatum" OR "Pareuchromadora setifer"
0	0	0	0	Actinonema pachydermatum			2	"Actinonema pachydermatum" Synonyms: "Actinonema amphidiscatum" OR "Pareuchromadora amphidiscata"
0	0	0	0	Actinoptera brahma			2	"Actinoptera brahma" Synonyms: "Tephritis brahma" OR "Actinoptera ceylanica"
0	0	0	0	Actinoptera discoidea			4	"Actinoptera discoidea" Synonyms: "Tephritis discoidea" OR "Trypeta gnaphalii" OR "Trypeta aestiva" OR "Tephritis discoidea"
0	0	0	0	Actinoptera filaginis			3	"Actinoptera filaginis" Synonyms: "Urellia filaginis" OR "Trypeta terminata" OR "Ditricha helichrysi"
0	0	0	0	Actinoptera formosana			1	"Actinoptera formosana" Synonyms: "Actinoptera sodalis"
0	0	0	0	Actinoptera kovacsi			1	"Actinoptera kovacsi" Synonyms: "Trypanea kovacsi"
0	0	0	0	Actinoptera mamulae			2	"Actinoptera mamulae" Synonyms: "Trypeta mamulae" OR "Trypeta mamulae"
0	0	0	0	Actinoptera montana			3	"Actinoptera montana" Synonyms: "Tephritis montana" OR "Actinoptera trypaneoides" OR "Trypanea separata"
0	0	0	0	Actinoptera mundella			1	"Actinoptera mundella" Synonyms: "Trypanea peregrina mundella"
0	0	0	0	Actinoptera peregrina			2	"Actinoptera peregrina" Synonyms: "Urellia peregrina" OR "Trypanea urophora"
0	0	0	0	Actinoptera reticulata			1	"Actinoptera reticulata" Synonyms: "Actinoptera reticulata"
0	0	0	0	Actinoptera schnabeli			1	"Actinoptera schnabeli" Synonyms: "Trypanea peregrina schnabeli"
0	0	0	0	Actinoptera tuckeri			1	"Actinoptera tuckeri" Synonyms: "Euribia tuckeri"
90	90	180	0	Actinopyga agassizi			1	"Actinopyga agassizi" Synonyms: "Muelleria agassizi"
16	1	17	15	Actinopyga lubrica			1	"Actinopyga lubrica" Synonyms: "Holothuria lubrica"
214	0	214	214	Actinopyga nobilis			2	"Actinopyga nobilis" Synonyms: "Holothuria nobilis" OR "Microthele nobilis"
0	0	0	0	Actinothoe modesta			1	"Actinothoe modesta" Synonyms: "Sagartia modesta"
204	187	391	17	Actitis hypoleucos			1	"Actitis hypoleucos" Synonyms: "Tringa hypoleucos"
208	17	225	191	Actitis macularius			2	"Actitis macularius" Synonyms: "Actitis macularia" OR "Tringa macularia"
0	0	0	0	Actium californicum			2	"Actium californicum" Synonyms: "Actium pallidum" OR "Actium decipiens"
0	0	0	0	Actium impunctatum			1	"Actium impunctatum" Synonyms: "Actium angustum"
0	0	0	0	Actium retractum			1	"Actium retractum" Synonyms: "Actium hatchi"
0	0	0	0	Actizona trifoveatum			1	"Actizona trifoveatum" Synonyms: "Actizona borealis"
0	0	0	0	Aculamprotula fibrosa			2	"Aculamprotula fibrosa" Synonyms: "Unio fibrosus" OR "Unio spurius"
0	0	0	0	Aculamprotula grandidens			1	"Aculamprotula grandidens" Synonyms: "Unio grandidens"
0	0	0	0	Aculamprotula nodulosa			2	"Aculamprotula nodulosa" Synonyms: "Mya nodulosa" OR "Unio liedtkei"
0	0	0	0	Aculamprotula polysticta			4	"Aculamprotula polysticta" Synonyms: "Unio polystictus" OR "Unio polystictoscriptus" OR "Unio scriptopolystictus" OR "Unio microstictus"
0	0	0	0	Aculamprotula scripta			1	"Aculamprotula scripta" Synonyms: "Unio scriptus"
1	1	2	0	Aculamprotula tientsinensis			1	"Aculamprotula tientsinensis" Synonyms: "Unio tientsinensis"
0	0	0	0	Aculamprotula tortuosa			3	"Aculamprotula tortuosa" Synonyms: "Unio tortuosus" OR "Unio subtortus" OR "Unio retortus"
0	0	0	0	Aculamprotula zonata			1	"Aculamprotula zonata" Synonyms: "Unio zonatus"
4	4	8	0	Acuticosta chinensis			3	"Acuticosta chinensis" Synonyms: "Unio chinensis" OR "Unio sinensis squammosus" OR "Unio sinensis laevis"
0	0	0	0	Acuticosta retiaria			5	"Acuticosta retiaria" Synonyms: "Unio retiarius" OR "Unio vestitus" OR "Quadrula ovata" OR "Parreysia hunanensis" OR "Acuticosta trisulcata triangula"
0	0	0	0	Acuticosta trisulcata			1	"Acuticosta trisulcata" Synonyms: "Unio trisulcatus"
0	0	0	0	Acutogordius doriae			1	"Acutogordius doriae" Synonyms: "Gordius doriae"
0	0	0	0	Acutogordius feae			1	"Acutogordius feae" Synonyms: "Gordius feae"
0	0	0	0	Acutogordius incertus			1	"Acutogordius incertus" Synonyms: "Gordius incertus"
0	0	0	0	Acutogordius obesus			1	"Acutogordius obesus" Synonyms: "Gordius obesus"
26	8	34	18	Acutuncus antarcticus			2	"Acutuncus antarcticus" Synonyms: "Macrobiotus antarcticus" OR "Hypsibius antarcticus"
0	0	0	0	Acyrtops amplicirrus			1	"Acyrtops amplicirrus" Synonyms: "Rimicola brevis"
1	1	2	0	Acyrtus artius			1	"Acyrtus artius" Synonyms: "Acyrtops artius"
60	23	83	37	Adamsia palliata			4	"Adamsia palliata" Synonyms: "Adamsia palliata" OR "Adamsia carciniopados" OR "Adamsia carciniopados" OR "Medusa palliata"
0	0	0	0	Adejeania vexatrix			1	"Adejeania vexatrix" Synonyms: "Dejeania vexatrix"
1	1	2	0	Adelasterias papillosa			1	"Adelasterias papillosa" Synonyms: "Diplasterias papillosa"
0	0	0	0	Adelphagrotis stellaris			1	"Adelphagrotis stellaris" Synonyms: "Adelphagrotis quarta"
5	4	9	1	Adelphobates castaneoticus			1	"Adelphobates castaneoticus" Synonyms: "Dendrobates castaneoticus"
4	2	6	2	Adelphobates galactonotus			1	"Adelphobates galactonotus" Synonyms: "Dendrobates galactonotus"
26	1	27	25	Adelphobates quinquevittatus			1	"Adelphobates quinquevittatus" Synonyms: "Dendrobates quinquevittatus"
1	1	2	0	Adelphocoris rapidus			2	"Adelphocoris rapidus" Synonyms: "Adelphocoris idahoensis" OR "Adelphocoris dinsmorei"
1	1	2	0	Adelphocoris seticornis			1	"Adelphocoris seticornis" Synonyms: "Cimex seticornis"
6	6	12	0	Adeonellopsis yarraensis			2	"Adeonellopsis yarraensis" Synonyms: "Microporella yarraensis" OR "Adeonellopsis pentapora"
0	0	0	0	Aderus brunnipennis			1	"Aderus brunnipennis" Synonyms: "Xylophilus brunnipennis"
1	1	2	0	Aderus populneus			1	"Aderus populneus" Synonyms: "Notoxus populneus"
3	3	6	0	Adia cinerella			2	"Adia cinerella" Synonyms: "Hylemyia similis" OR "Musca cinerella"
0	0	0	0	Adicophasma spinosum			1	"Adicophasma spinosum" Synonyms: "Adicophasma spinosa"
0	0	0	0	Adidactus cancellatus			1	"Adidactus cancellatus" Synonyms: "Zemioses cancellatus"
76	76	152	0	Adineta vaga			1	"Adineta vaga" Synonyms: "Callidina vaga"
61	61	122	0	Adinia xenica			1	"Adinia xenica" Synonyms: "Adinia multifasciata"
0	0	0	0	Adinolepis eumana			1	"Adinolepis eumana" Synonyms: "Cupes eumana"
0	0	0	0	Adinolepis mathesonae			1	"Adinolepis mathesonae" Synonyms: "Cupes mathesonae"
0	0	0	0	Adinolepis youanga			2	"Adinolepis youanga" Synonyms: "Cupes youanga" OR "Cupes youanaga"
0	0	0	0	Adiplosis toxicodendri			1	"Adiplosis toxicodendri" Synonyms: "Cecidomyia toxicodendri"
0	0	0	0	Admete couthouyi			2	"Admete couthouyi" Synonyms: "Admete crispa" OR "Admete buccinoides"
0	0	0	0	Admete gracilior			4	"Admete gracilior" Synonyms: "Admete seftoni" OR "Admete rhyssa" OR "Admete woodworthi" OR "Cancellaria rhyssa"
0	0	0	0	Admete laevior			2	"Admete laevior" Synonyms: "Admete middendorffiana" OR "Cancellaria middendorffiana"
10	10	20	0	Admete viridula			1	"Admete viridula" Synonyms: "Admete undata"
0	0	0	0	Admontia cepelaki			1	"Admontia cepelaki" Synonyms: "Trichoparia cepelaki"
0	0	0	0	Admontia degeerioides			3	"Admontia degeerioides" Synonyms: "Hypostena degeerioides" OR "Hyperecteina aestivalis" OR "Hyperecteina bishopi"
0	0	0	0	Admontia duospinosa			1	"Admontia duospinosa" Synonyms: "Hyperecteina duospinosa"
0	0	0	0	Admontia grandicornis			2	"Admontia grandicornis" Synonyms: "Tachina laticornis" OR "Tachina grandicornis"
0	0	0	0	Admontia pergandei			1	"Admontia pergandei" Synonyms: "Admontia americana"
0	0	0	0	Admontia washingtonae			1	"Admontia washingtonae" Synonyms: "Degeeria washingtonae"
0	0	0	0	Adoncholaimus punctatus			1	"Adoncholaimus punctatus" Synonyms: "Oncholaimus punctatus"
69	69	138	0	Adoncholaimus thalassophygas			1	"Adoncholaimus thalassophygas" Synonyms: "Oncholaimus thalassophygus"
6	0	6	6	Adorybiotus granulatus			1	"Adorybiotus granulatus" Synonyms: "Macrobiotus granulatus"
0	0	0	0	Adoxomyia albopilosa			1	"Adoxomyia albopilosa" Synonyms: "Aochletus albopilosus"
0	0	0	0	Adoxomyia appressa			1	"Adoxomyia appressa" Synonyms: "Adoxomyia appressa cibolae"
0	0	0	0	Adoxomyia argentata			1	"Adoxomyia argentata" Synonyms: "Clitellaria argentata"
0	0	0	0	Adoxomyia argenteofasciata			1	"Adoxomyia argenteofasciata" Synonyms: "Clitellaria argenteofasciata"
1	1	2	0	Adoxomyia aureovittata			1	"Adoxomyia aureovittata" Synonyms: "Euparyphus aureovittatus"
0	0	0	0	Adoxomyia bistriata			1	"Adoxomyia bistriata" Synonyms: "Clitellaria bistriata"
0	0	0	0	Adoxomyia brevispina			1	"Adoxomyia brevispina" Synonyms: "Eulitellaria brevispina"
1	1	2	0	Adoxomyia cinerascens			1	"Adoxomyia cinerascens" Synonyms: "Clitellaria cinerascens"
0	0	0	0	Adoxomyia dahlii			4	"Adoxomyia dahlii" Synonyms: "Clitellaria dahlii" OR "Stratiomyiidae schineri" OR "Adoxomyia personata" OR "Adoxomyia dahli"
0	0	0	0	Adoxomyia fenestrata			1	"Adoxomyia fenestrata" Synonyms: "Ephippium fenestrata"
0	0	0	0	Adoxomyia flauipes			2	"Adoxomyia flauipes" Synonyms: "Stratiomys flauipes" OR "Stratiomys flavipes"
0	0	0	0	Adoxomyia flavipes			2	"Adoxomyia flavipes" Synonyms: "Euparyphus kabylinus" OR "Axodomyia kabylina"
0	0	0	0	Adoxomyia formosana			1	"Adoxomyia formosana" Synonyms: "Euclitellaria formosana"
0	0	0	0	Adoxomyia heminopla			2	"Adoxomyia heminopla" Synonyms: "Clitellaria heminopla" OR "Adoxomyia hemienopla"
0	0	0	0	Adoxomyia hungshanensis			1	"Adoxomyia hungshanensis" Synonyms: "Clitellaria hungshangensis"
0	0	0	0	Adoxomyia lata			3	"Adoxomyia lata" Synonyms: "Aochletus nigropilosus" OR "Clitellaria lata" OR "Euparyphus niger"
1	1	2	0	Adoxomyia obscuripennis			2	"Adoxomyia obscuripennis" Synonyms: "Clitellaria obscuripennis" OR "Adoxomyia maschouk"
0	0	0	0	Adoxomyia palestinensis			1	"Adoxomyia palestinensis" Synonyms: "Stratiomys palestinensis"
0	0	0	0	Adoxomyia portschinskii			2	"Adoxomyia portschinskii" Synonyms: "Clitellaria portschinskii" OR "Adoxomyia postschinskii"
0	0	0	0	Adoxomyia ruficornis			1	"Adoxomyia ruficornis" Synonyms: "Clitellaria ruficornis"
0	0	0	0	Adoxomyia rustica			1	"Adoxomyia rustica" Synonyms: "Clitellaria rustica"
1	1	2	0	Adoxomyia sarudnyi			2	"Adoxomyia sarudnyi" Synonyms: "Clitellaria sarudnyi" OR "Aoxodomyia zarudnyi"
0	0	0	0	Adoxomyia subulata			1	"Adoxomyia subulata" Synonyms: "Clitellaria subulata"
0	0	0	0	Adraga univitta			1	"Adraga univitta" Synonyms: "Adraga univicta"
0	0	0	0	Adrama apicalis			1	"Adrama apicalis" Synonyms: "Adrama media"
1	1	2	0	Adrama determinata			3	"Adrama determinata" Synonyms: "Dacus determinatus" OR "Acanthipeza maculifrons" OR "Dacus cylindricus"
1	1	2	0	Adrama rufiventris			2	"Adrama rufiventris" Synonyms: "Enicoptera rufiventris" OR "Adrama ceramensis"
1	1	2	0	Adrama selecta			4	"Adrama selecta" Synonyms: "Adrama spinata" OR "Adrama centralis" OR "Adrama papuaensis" OR "Psila cruciata"
0	0	0	0	Adramoides picta			1	"Adramoides picta" Synonyms: "Adramoides pictus"
8	4	12	4	Aechmorhynchus parvirostris			2	"Aechmorhynchus parvirostris" Synonyms: "Tringa cancellatus" OR "Prosobonia cancellata"
14	14	28	0	Aedes abserratus			3	"Aedes abserratus" Synonyms: "Aedes centrotus" OR "Aedes dysanor" OR "Culex abserratus"
31302	31301	62603	1	Aedes aegypti			3	"Aedes aegypti" Synonyms: "Culex aegypti" OR "Culex excitans" OR "Culex taeniatus"
11446	11446	22892	0	Aedes albopictus			1	"Aedes albopictus" Synonyms: "Culex albopictus"
477	477	954	0	Aedes atropalpus			1	"Aedes atropalpus" Synonyms: "Culex atropalpus"
3	3	6	0	Aedes aurifer			1	"Aedes aurifer" Synonyms: "Culex aurifer"
1	1	2	0	Aedes bimaculatus			1	"Aedes bimaculatus" Synonyms: "Culex bimaculatus"
74	74	148	0	Aedes campestris			1	"Aedes campestris" Synonyms: "Aedes callithotrys"
127	127	254	0	Aedes cantator			1	"Aedes cantator" Synonyms: "Culex cantator"
11	11	22	0	Aedes cataphylla			1	"Aedes cataphylla" Synonyms: "Aedes pacificensis"
62	61	123	1	Aedes cinereus			2	"Aedes cinereus" Synonyms: "Aedes fuscus" OR "Culex pallidohirta"
280	278	558	2	Aedes communis			6	"Aedes communis" Synonyms: "Aedes altiusculus" OR "Aedes prolixus" OR "Aedes tahoensis" OR "Culex borealis" OR "Culex communis" OR "Culex lazarensis"
2	2	4	0	Aedes decticus			1	"Aedes decticus" Synonyms: "Aedes pseudodiantaeus"
173	173	346	0	Aedes dorsalis			5	"Aedes dorsalis" Synonyms: "Aedes quaylei" OR "Culex curriei" OR "Culex dorsalis" OR "Culex lativittatus" OR "Culex onondagensis"
4	4	8	0	Aedes dupreei			1	"Aedes dupreei" Synonyms: "Culex dupreei"
7	7	14	0	Aedes euedes			1	"Aedes euedes" Synonyms: "Aedes barri"
16	16	32	0	Aedes excrucians			4	"Aedes excrucians" Synonyms: "Aedes sansoni" OR "Culex abfitchii" OR "Culex excrucians" OR "Culex siphonalis"
9	9	18	0	Aedes fitchii			4	"Aedes fitchii" Synonyms: "Aedes mimesis" OR "Aedes palustris" OR "Aedes pricei" OR "Culex fitchii"
12	12	24	0	Aedes flavescens			2	"Aedes flavescens" Synonyms: "Culex flavescens" OR "Culex fletcheri"
3	3	6	0	Aedes grossbecki			1	"Aedes grossbecki" Synonyms: "Culex sylvicola"
19	19	38	0	Aedes hexodontus			4	"Aedes hexodontus" Synonyms: "Aedes cyclocerculus" OR "Aedes labradorensis" OR "Aedes leuconotips" OR "Aedes masamae"
9	9	18	0	Aedes impiger			2	"Aedes impiger" Synonyms: "Aedes nearcticus" OR "Culex impiger"
7	7	14	0	Aedes increpitus			3	"Aedes increpitus" Synonyms: "Aedes hewitti" OR "Aedes mutatus" OR "Aedes vittata"
59	59	118	0	Aedes melanimon			2	"Aedes melanimon" Synonyms: "Aedes klotsi" OR "Grabhamia mediolineata"
1	1	2	0	Aedes mercurator			1	"Aedes mercurator" Synonyms: "Aedes albertae"
14	14	28	0	Aedes mitchellae			1	"Aedes mitchellae" Synonyms: "Culex mitchellae"
1	1	2	0	Aedes muelleri			1	"Aedes muelleri" Synonyms: "Aedes iridipennis"
3	3	6	0	Aedes nigripes			2	"Aedes nigripes" Synonyms: "Aedes innuitus" OR "Culex nigripes"
76	76	152	0	Aedes nigromaculis			2	"Aedes nigromaculis" Synonyms: "Grabhamia grisea" OR "Grabhamia nigromaculis"
56	56	112	0	Aedes provocans			5	"Aedes provocans" Synonyms: "Aedes pagetonotum" OR "Aedes poliochros" OR "Culex cinereoborealis" OR "Culex provocans" OR "Culex trichurus"
8	8	16	0	Aedes pullatus			3	"Aedes pullatus" Synonyms: "Aedes acrophilus" OR "Aedes pearyi" OR "Culex pullatus"
102	100	202	2	Aedes punctor			3	"Aedes punctor" Synonyms: "Culex implacabilis" OR "Culex punctor" OR "Culicelsa auroides"
146	146	292	0	Aedes scapularis			1	"Aedes scapularis" Synonyms: "Culex scapularis"
445	445	890	0	Aedes sierrensis			1	"Aedes sierrensis" Synonyms: "Taeniorhynchus sierrensis"
337	334	671	3	Aedes sollicitans			1	"Aedes sollicitans" Synonyms: "Culex sollicitans"
12	12	24	0	Aedes squamiger			2	"Aedes squamiger" Synonyms: "Culex squamiger" OR "Grabhamia deniedmannii"
74	74	148	0	Aedes sticticus			7	"Aedes sticticus" Synonyms: "Aedes aldrichi" OR "Aedes gonimus" OR "Aedes vinnipegensis" OR "Culex aestivalis" OR "Culex hirsuteron" OR "Culex pretans" OR "Culex sticticus"
144	144	288	0	Aedes stimulans			4	"Aedes stimulans" Synonyms: "Aedes classicus" OR "Aedes mississippii" OR "Culex stimulans" OR "Culicada subcantans"
1248	1247	2495	1	Aedes taeniorhynchus			2	"Aedes taeniorhynchus" Synonyms: "Culex damnosus" OR "Culex taeniorhynchus"
5	5	10	0	Aedes thelcter			1	"Aedes thelcter" Synonyms: "Aedes keyensis"
412	412	824	0	Aedes togoi			1	"Aedes togoi" Synonyms: "Culicelsa togoi"
2	2	4	0	Aedes tortilis			1	"Aedes tortilis" Synonyms: "Culex tortilis"
1880	1880	3760	0	Aedes triseriatus			2	"Aedes triseriatus" Synonyms: "Culex triseriatus" OR "Finlaya nigra"
175	175	350	0	Aedes trivittatus			2	"Aedes trivittatus" Synonyms: "Culex inconspicuus" OR "Culex trivittatus"
5	4	9	1	Aedes varipalpus			1	"Aedes varipalpus" Synonyms: "Culex varipalpus"
1	1	2	0	Aedes ventrovittis			2	"Aedes ventrovittis" Synonyms: "Aedes cacothius" OR "Aedes fisheri"
1049	1049	2098	0	Aedes vexans			4	"Aedes vexans" Synonyms: "Aedes euochrus" OR "Aedes montcalmi" OR "Culex sylvestris" OR "Culex vexans"
2	1	3	1	Aedes zoosophus			1	"Aedes zoosophus" Synonyms: "Aedes alleni"
14	1	15	13	Aedicira belgicae			2	"Aedicira belgicae" Synonyms: "Aricidea belgicae" OR "Aedicira albatrossae"
0	0	0	0	Aega arctica			1	"Aega arctica" Synonyms: "Aega arctica"
0	0	0	0	Aega bicarinata			1	"Aega bicarinata" Synonyms: "Aega bicarinata"
0	0	0	0	Aega crenulata			1	"Aega crenulata" Synonyms: "Aega crenulata"
0	0	0	0	Aega dentata			1	"Aega dentata" Synonyms: "Aega dentata"
16	16	32	0	Aega deshaysiana			1	"Aega deshaysiana" Synonyms: "Aega deshaysiana"
0	0	0	0	Aega ecarinata			1	"Aega ecarinata" Synonyms: "Aega ecarinata"
0	0	0	0	Aega gracilipes			1	"Aega gracilipes" Synonyms: "Aega gracilipes"
0	0	0	0	Aega incisa			1	"Aega incisa" Synonyms: "Aega incisa"
0	0	0	0	Aega lecontii			1	"Aega lecontii" Synonyms: "Aega lecontii"
0	0	0	0	Aega microphthalma			1	"Aega microphthalma" Synonyms: "Aega microphthalma"
1	1	2	0	Aega monophthalma			1	"Aega monophthalma" Synonyms: "Aega monophthalma"
1	1	2	0	Aega novizealandiae			1	"Aega novizealandiae" Synonyms: "Aega novi-zealandiae"
0	0	0	0	Aega perulis			1	"Aega perulis" Synonyms: "Aega perulis"
0	0	0	0	Aega plebeia			1	"Aega plebeia" Synonyms: "Aega plebeia"
2	2	4	0	Aega psora			1	"Aega psora" Synonyms: "Aega psora"
3	3	6	0	Aega rosacea			1	"Aega rosacea" Synonyms: "Aega rosacea"
1	0	1	1	Aega stroemii			1	"Aega stroemii" Synonyms: "Aega stromi"
0	0	0	0	Aega symmetrica			1	"Aega symmetrica" Synonyms: "Aega symmetrica"
0	0	0	0	Aega tenuipes			1	"Aega tenuipes" Synonyms: "Aega tenuipes"
1	1	2	0	Aega tridens			1	"Aega tridens" Synonyms: "Aega tridens"
2	2	4	0	Aega ventrosa			1	"Aega ventrosa" Synonyms: "Aega ventrosa"
1	1	2	0	Aega webbii			1	"Aega webbii" Synonyms: "Aega webbi"
1	1	2	0	Aegathoa oculata			1	"Aegathoa oculata" Synonyms: "Cymothoa oculata"
1	1	2	0	Aegialia arenaria			1	"Aegialia arenaria" Synonyms: "Scarabaeus globosus"
0	0	0	0	Aegialia crassa			1	"Aegialia crassa" Synonyms: "Aegialia insularis"
0	0	0	0	Aegialites californicus			1	"Aegialites californicus" Synonyms: "Eurystethes californicus"
0	0	0	0	Aegialites fuchsii			2	"Aegialites fuchsii" Synonyms: "Eurystethes fuschsii" OR "Aegialites fuchsi"
0	0	0	0	Aegialites subopacus			1	"Aegialites subopacus" Synonyms: "Eurystethes subopacus"
4	1	5	3	Aegialomys galapagoensis			1	"Aegialomys galapagoensis" Synonyms: "Oryzomys galapagoensis"
9	3	12	6	Aegialomys xanthaeolus			2	"Aegialomys xanthaeolus" Synonyms: "Oryzomys xantheolus" OR "Oryzomys xanthaeolus"
19	19	38	0	Aegina citrea			4	"Aegina citrea" Synonyms: "Cunarcha aeginoides" OR "Aegina brunnea" OR "Aegina lactea" OR "Aegina alternans"
1	1	2	0	Aeginopsis laurentii			1	"Aeginopsis laurentii" Synonyms: "Aegina laurentii"
6	6	12	0	Aeginura grimaldii			2	"Aeginura grimaldii" Synonyms: "Aegina grimaldii" OR "Aeginura grimaldi"
3	3	6	0	Aegires albus			2	"Aegires albus" Synonyms: "Anaegires protectus" OR "Aegires protectus"
1	0	1	1	Aegires citrinus			1	"Aegires citrinus" Synonyms: "Notodoris citrina"
5	0	5	5	Aegires gardineri			2	"Aegires gardineri" Synonyms: "Notodoris gardineri" OR "Notodoris megastigmata"
1	0	1	1	Aegires incisus			1	"Aegires incisus" Synonyms: "Triopella incisa"
0	0	0	0	Aegires minor			1	"Aegires minor" Synonyms: "Notodoris minor"
0	0	0	0	Aegires pruvotfolae			1	"Aegires pruvotfolae" Synonyms: "Aegires citrinus"
9	9	18	0	Aegires punctilucens			2	"Aegires punctilucens" Synonyms: "Polycera punctilucens" OR "Aegires hispidus"
0	0	0	0	Aegires serenae			1	"Aegires serenae" Synonyms: "Notodoris serenae"
0	0	0	0	Aegires sublaevis			1	"Aegires sublaevis" Synonyms: "Serigea sublaevis"
2	2	4	0	Aegomorphus modestus			1	"Aegomorphus modestus" Synonyms: "Aegomorphus decipiens"
0	0	0	0	Aegomorphus morrisi			1	"Aegomorphus morrisi" Synonyms: "Aegomorphus leucogenus"
0	0	0	0	Aegomorphus quadrigibbus			1	"Aegomorphus quadrigibbus" Synonyms: "Aegomorphus quadrigibbus lucidus"
0	0	0	0	Aegonethes cervinus			1	"Aegonethes cervinus" Synonyms: "Illyrionethes cervinus"
0	0	0	0	Aeletes angustisternus			1	"Aeletes angustisternus" Synonyms: "Acritus angustisternus"
0	0	0	0	Aeletes angustus			1	"Aeletes angustus" Synonyms: "Acritus angustus"
0	0	0	0	Aeletes confusus			1	"Aeletes confusus" Synonyms: "Bacanius confusus"
0	0	0	0	Aeletes eutretus			1	"Aeletes eutretus" Synonyms: "Acritus eutretus"
0	0	0	0	Aeletes facilis			1	"Aeletes facilis" Synonyms: "Aeletes facilis facilis"
0	0	0	0	Aeletes germanus			1	"Aeletes germanus" Synonyms: "Acritus germanus"
0	0	0	0	Aeletes haleakalae			2	"Aeletes haleakalae" Synonyms: "Aeletes longipes haleakalae" OR "Acritus longipes haleakalae"
0	0	0	0	Aeletes hawaiiensis			2	"Aeletes hawaiiensis" Synonyms: "Aeletes facilis hawaiiensis" OR "Acritus facilis hawaiiensis"
0	0	0	0	Aeletes insolitus			1	"Aeletes insolitus" Synonyms: "Acritus insolitus"
0	0	0	0	Aeletes kauaiensis			1	"Aeletes kauaiensis" Synonyms: "Acritus kauaiensis"
0	0	0	0	Aeletes kukuiae			1	"Aeletes kukuiae" Synonyms: "Acritus kukuiae"
0	0	0	0	Aeletes laevis			1	"Aeletes laevis" Synonyms: "Acritus laevis"
0	0	0	0	Aeletes lanaiensis			4	"Aeletes lanaiensis" Synonyms: "Aeletes lanaiensis lanaiensis" OR "Aeletes lanaiensis sculptilis" OR "Acritus lanaiensis" OR "Acritus lanaiensis sculptilis"
0	0	0	0	Aeletes longipes			1	"Aeletes longipes" Synonyms: "Aeletes longipes longipes"
0	0	0	0	Aeletes makaweliae			1	"Aeletes makaweliae" Synonyms: "Acritus makaweliae"
0	0	0	0	Aeletes mauiae			1	"Aeletes mauiae" Synonyms: "Acritus mauiae"
0	0	0	0	Aeletes minor			1	"Aeletes minor" Synonyms: "Acritus minor"
0	0	0	0	Aeletes molokaiae			1	"Aeletes molokaiae" Synonyms: "Acritus molokaiae"
0	0	0	0	Aeletes nepos			1	"Aeletes nepos" Synonyms: "Acritus nepos"
0	0	0	0	Aeletes ornatus			1	"Aeletes ornatus" Synonyms: "Acritus ornatus"
0	0	0	0	Aeletes parvulus			1	"Aeletes parvulus" Synonyms: "Acritus parvulus"
0	0	0	0	Aeletes perkinsi			1	"Aeletes perkinsi" Synonyms: "Acritus perkinsi"
0	0	0	0	Aeletes pulchellus			1	"Aeletes pulchellus" Synonyms: "Acritus pulchellus"
0	0	0	0	Aeletes punctatus			1	"Aeletes punctatus" Synonyms: "Acritus punctatus"
0	0	0	0	Aeletes sculptus			1	"Aeletes sculptus" Synonyms: "Acritus sculptus"
0	0	0	0	Aeletes similis			1	"Aeletes similis" Synonyms: "Acritus similis"
0	0	0	0	Aeletes solitarius			1	"Aeletes solitarius" Synonyms: "Acritus solitarius"
0	0	0	0	Aeletes subalatus			1	"Aeletes subalatus" Synonyms: "Acritus subalatus"
0	0	0	0	Aeletes subbasalis			1	"Aeletes subbasalis" Synonyms: "Acritus subbasalis"
0	0	0	0	Aeletes subrotundus			2	"Aeletes subrotundus" Synonyms: "Aeletes subrotundatus" OR "Acritus subrotundus"
0	0	0	0	Aeletes waianaae			1	"Aeletes waianaae" Synonyms: "Acritus waianaae"
50	50	100	0	Aelia acuminata			2	"Aelia acuminata" Synonyms: "Cimex acuminata" OR "Cimex acuminatus"
0	0	0	0	Aemulister hirsutus			1	"Aemulister hirsutus" Synonyms: "Gallaster hirsuta"
0	0	0	0	Aenigmatias coloradensis			1	"Aenigmatias coloradensis" Synonyms: "Platyphora coloradensis"
0	0	0	0	Aenigmatias eurynota			1	"Aenigmatias eurynota" Synonyms: "Platyphora eurynotus"
0	0	0	0	Aenigmatias schwarzii			1	"Aenigmatias schwarzii" Synonyms: "Platyphora flavofemoratus"
2	1	3	1	Aenigmatolimnas marginalis			1	"Aenigmatolimnas marginalis" Synonyms: "Porzana marginalis"
1	1	2	0	Aeoliscus strigatus			1	"Aeoliscus strigatus" Synonyms: "Centriscus strigatus"
310	310	620	0	Aequidens pulcher			1	"Aequidens pulcher" Synonyms: "Cychlasoma pulchrum"
13	13	26	0	Aequidens rivulatus			1	"Aequidens rivulatus" Synonyms: "Chromis rivulata"
15	15	30	0	Aequidens tetramerus			1	"Aequidens tetramerus" Synonyms: "Acara tetramerus"
1	1	2	0	Aequipecten lineolaris			1	"Aequipecten lineolaris" Synonyms: "Aequipecten mayaguezensis"
65	65	130	0	Aequorea coerulescens			1	"Aequorea coerulescens" Synonyms: "Zygodactyla coerulescens"
0	0	0	0	Aequorea floridana			1	"Aequorea floridana" Synonyms: "Rhegmatodes floridanus"
363	127	490	236	Aequorea forskalea			2	"Aequorea forskalea" Synonyms: "Aequorea aequorea" OR "Medusa aequorea"
22	22	44	0	Aequorea macrodactyla			1	"Aequorea macrodactyla" Synonyms: "Mesonema macrodactyla"
2	2	4	0	Aequorea pensilis			2	"Aequorea pensilis" Synonyms: "Mesonema coelum pensile" OR "Mesonema pensile"
0	0	0	0	Aequorea tenuis			1	"Aequorea tenuis" Synonyms: "Rhegmatodes tenuis"
4256	4256	8512	0	Aequorea victoria			1	"Aequorea victoria" Synonyms: "Mesonema victoria"
6	4	10	2	Aerodramus bartschi			2	"Aerodramus bartschi" Synonyms: "Aerodramus vanikorensis bartschi" OR "Collocalia bartschi"
0	0	0	0	Aerodramus inquietus			1	"Aerodramus inquietus" Synonyms: "Aerodramus inquieta"
2	1	3	1	Aerodramus salangana			1	"Aerodramus salangana" Synonyms: "Aerodramus salanganus"
1	1	2	0	Aerodramus terraereginae			1	"Aerodramus terraereginae" Synonyms: "Aerodramus terraereginus"
0	0	0	0	Aeropsis fulva			1	"Aeropsis fulva" Synonyms: "Aerope fulva"
6	6	12	0	Aeshna canadensis			1	"Aeshna canadensis" Synonyms: "Aeschna canadensis"
1	1	2	0	Aeshna clepsydra			1	"Aeshna clepsydra" Synonyms: "Aeschna clepsydra"
4	4	8	0	Aeshna coerulea			1	"Aeshna coerulea" Synonyms: "Aeschna coerulea"
2	2	4	0	Aeshna constricta			1	"Aeshna constricta" Synonyms: "Aeschna constricta"
4	4	8	0	Aeshna crenata			1	"Aeshna crenata" Synonyms: "Aeschna crenata"
2	2	4	0	Aeshna eremita			1	"Aeshna eremita" Synonyms: "Aeschna eremita"
311	149	460	162	Aeshna juncea			1	"Aeshna juncea" Synonyms: "Aeschna juncea"
37	30	67	7	Aeshna mixta			1	"Aeshna mixta" Synonyms: "Aeschna mixta"
4	4	8	0	Aeshna palmata			1	"Aeshna palmata" Synonyms: "Aeschna palmata"
3	3	6	0	Aeshna persephone			1	"Aeshna persephone" Synonyms: "Aeschna persephone"
1	1	2	0	Aeshna septentrionalis			1	"Aeshna septentrionalis" Synonyms: "Aeschna septentrionalis"
6	6	12	0	Aeshna sitchensis			1	"Aeshna sitchensis" Synonyms: "Aeschna sitchensis"
5	5	10	0	Aeshna tuberculifera			1	"Aeshna tuberculifera" Synonyms: "Aeschna tuberculifera"
15	10	25	5	Aeshna umbrosa			1	"Aeshna umbrosa" Synonyms: "Aeschna umbrosa"
0	0	0	0	Aeshna verticalis			1	"Aeshna verticalis" Synonyms: "Aeschna verticalis"
1	1	2	0	Aeshna walkeri			1	"Aeshna walkeri" Synonyms: "Aeschna walkeri"
4	4	8	0	Aesopia cornuta			1	"Aesopia cornuta" Synonyms: "Synaptura cornuta"
2	2	4	0	Aetea anguina			1	"Aetea anguina" Synonyms: "Sertularia anguina"
9	9	18	0	Aethaloperca rogaa			1	"Aethaloperca rogaa" Synonyms: "Cephalopholis rogaa"
39	24	63	15	Aethia psittacula			1	"Aethia psittacula" Synonyms: "Cyclorrhynchus psittacula"
0	0	0	0	Aethiomastacembelus liberiensis			1	"Aethiomastacembelus liberiensis" Synonyms: "Caecomastacembelus liberiensis"
0	0	0	0	Aethiomastacembelus paucispinis			1	"Aethiomastacembelus paucispinis" Synonyms: "Mastacembelus paucispinis"
0	0	0	0	Aethiopocassis gallarum			1	"Aethiopocassis gallarum" Synonyms: "Aethiopocassis deplanata"
0	0	0	0	Aethiopocassis pauli			1	"Aethiopocassis pauli" Synonyms: "Aethiopocassis alluaudi"
0	0	0	0	Aethiopocassis suspiciosa			3	"Aethiopocassis suspiciosa" Synonyms: "Aethiopocassis decipiens" OR "Aethiopocassis manubialis" OR "Aethiopocassis maynei"
0	0	0	0	Aethiothemara fallacivena			3	"Aethiothemara fallacivena" Synonyms: "Acanthoneura fallacivena" OR "Themara trispila" OR "Themara fallacivena trispila"
0	0	0	0	Aethiothemara speiseriana			1	"Aethiothemara speiseriana" Synonyms: "Themara speiseriana"
1	1	2	0	Aethodelphax aetocephalus			1	"Aethodelphax aetocephalus" Synonyms: "Delphacodes aetocephala"
0	0	0	0	Aethodelphax alatus			1	"Aethodelphax alatus" Synonyms: "Delphacodes alata"
0	0	0	0	Aethodelphax caninus			1	"Aethodelphax caninus" Synonyms: "Delphacodes canina"
0	0	0	0	Aethodelphax concavus			1	"Aethodelphax concavus" Synonyms: "Delphacodes concava"
0	0	0	0	Aethodelphax megadontus			1	"Aethodelphax megadontus" Synonyms: "Delphacodes megadonta"
0	0	0	0	Aethodelphax paraparvulus			1	"Aethodelphax paraparvulus" Synonyms: "Delphacodes paraparvula"
0	0	0	0	Aethodelphax sagittatus			1	"Aethodelphax sagittatus" Synonyms: "Delphacodes sagittata"
96	96	192	0	Aethomys chrysophilus			3	"Aethomys chrysophilus" Synonyms: "Mus voi" OR "Mus chrysophilus acticola" OR "Aethomys chrysophilus imago"
4	4	8	0	Aethomys hindei			4	"Aethomys hindei" Synonyms: "Rattus helleri" OR "Mus medicatus" OR "Mus norae" OR "Epimys kaiseri centralis"
37	37	74	0	Aethomys ineptus			7	"Aethomys ineptus" Synonyms: "Aethomys chrysophilus capricornis" OR "Aethomys chrysophilus fouriei" OR "Aethomys chrysophilus harei" OR "Aethomys chrysophilus magalakuini" OR "Mus chrysophilus pretoriae" OR "Aethomys chrysophilus tongensis" OR "Mus chrysophilus tzaneenensis"
44	44	88	0	Aethomys kaiseri			3	"Aethomys kaiseri" Synonyms: "Mus manteufeli" OR "Mus walambae" OR "Epimys kaiseri turneri"
2	2	4	0	Aethopyga flagrans			2	"Aethopyga flagrans" Synonyms: "Aethopyga flagrans daphoenonota" OR "Aethopyga flagrans decolor"
0	0	0	0	Aethopyga primigenia			1	"Aethopyga primigenia" Synonyms: "Aethopyga primigenius"
1	0	1	1	Aethopyga tibolii			1	"Aethopyga tibolii" Synonyms: "Aethopyga boltoni tibolii"
6	6	12	0	Aethus indicus			1	"Aethus indicus" Synonyms: "Cimex indicus"
56	2	58	54	Aetideopsis armata			2	"Aetideopsis armata" Synonyms: "Chiridius armatus" OR "Pseudaetideus armatus"
2	2	4	0	Aetideopsis multiserrata			1	"Aetideopsis multiserrata" Synonyms: "Aetideopsis pacifica"
4	4	8	0	Aetideopsis rostrata			1	"Aetideopsis rostrata" Synonyms: "Aetideopsis divaricata"
0	0	0	0	Aetideus giesbrechti			1	"Aetideus giesbrechti" Synonyms: "Euaetideus giesbrechti"
36	36	72	0	Aetobatus flagellum			1	"Aetobatus flagellum" Synonyms: "Raja flagellum"
226	212	438	14	Aetobatus narinari			2	"Aetobatus narinari" Synonyms: "Raja narinari" OR "Aetobatis narinari"
0	0	0	0	Afraciura quaternaria			1	"Afraciura quaternaria" Synonyms: "Spheniscomyia quaternaria"
0	0	0	0	Afraciura quinaria			1	"Afraciura quinaria" Synonyms: "Spheniscomyia quinaria"
0	0	0	0	Afraciura reculta			1	"Afraciura reculta" Synonyms: "Conionota reculta"
0	0	0	0	Afraciura zernyi			1	"Afraciura zernyi" Synonyms: "Conionota fracta"
0	0	0	0	Afranthidium lebanense			1	"Afranthidium lebanense" Synonyms: "Anthidium lebanense"
0	0	0	0	Afranthidium schulthessii			1	"Afranthidium schulthessii" Synonyms: "Afranthidium naefi"
0	0	0	0	Afreutreta bipunctata			2	"Afreutreta bipunctata" Synonyms: "Trypeta bipunctata" OR "Trypeta bipunctata"
0	0	0	0	Afreutreta hemimelas			1	"Afreutreta hemimelas" Synonyms: "Acanthiophilus hemimelas"
0	0	0	0	Afreutreta muiri			1	"Afreutreta muiri" Synonyms: "Acanthiophilus muiri"
2	2	4	0	Afrixalus aureus			3	"Afrixalus aureus" Synonyms: "Afrixalus crotalus" OR "Afrixalus aureus aureus" OR "Afrixalus aureus crotalus"
0	0	0	0	Afrixalus clarkei			1	"Afrixalus clarkei" Synonyms: "Afrixalus clarkeorum"
10	2	12	8	Afrixalus stuhlmanni			4	"Afrixalus stuhlmanni" Synonyms: "Afrixalus brachycnemis" OR "Afrixalus septentrionalis" OR "Afrixalus sylvaticus" OR "Megalixalus stuhlmanni"
19	1	20	18	Afrochiltonia subtenuis			1	"Afrochiltonia subtenuis" Synonyms: "Austrochiltonia subtenuis"
0	0	0	0	Afrocneros excellens			2	"Afrocneros excellens" Synonyms: "Trypeta excellens" OR "Trypeta excellens"
0	0	0	0	Afrocneros mundus			1	"Afrocneros mundus" Synonyms: "Trypeta munda"
0	0	0	0	Afrodermus africanus			1	"Afrodermus africanus" Synonyms: "Metatrachelizus africanus"
0	0	0	0	Afrodiaphanes marginipennis			1	"Afrodiaphanes marginipennis" Synonyms: "Diaphanes marginipennis"
0	0	0	0	Afrodontomyia gigas			1	"Afrodontomyia gigas" Synonyms: "Odonotomyia gigas"
0	0	0	0	Afrodontomyia gracilis			1	"Afrodontomyia gracilis" Synonyms: "Odonotomyia gracilis"
0	0	0	0	Afrodontomyia impressa			1	"Afrodontomyia impressa" Synonyms: "Odonotomyia impressa"
0	0	0	0	Afrodontomyia protrudens			1	"Afrodontomyia protrudens" Synonyms: "Odonotomyia protrudens"
0	0	0	0	Afrodontomyia rufoabdominalis			1	"Afrodontomyia rufoabdominalis" Synonyms: "Odontomyia rufoabdominalis"
0	0	0	0	Afrodontomyia seminuda			2	"Afrodontomyia seminuda" Synonyms: "Odonotomyia seminuda" OR "Odonotomyia bicolor"
0	0	0	0	Afrogaster africana			1	"Afrogaster africana" Synonyms: "Neogaster africana"
0	0	0	0	Afrogaster cisatlantica			1	"Afrogaster cisatlantica" Synonyms: "Neogaster cisatlantica"
0	0	0	0	Afrogethes canadensis			1	"Afrogethes canadensis" Synonyms: "Meligethes canadensis"
3	0	3	3	Afrogethes saevus			1	"Afrogethes saevus" Synonyms: "Meligethes saevus"
0	0	0	0	Afromantispa capeneri			1	"Afromantispa capeneri" Synonyms: "Mantispa capeneri"
0	0	0	0	Afromantispa dispersa			2	"Afromantispa dispersa" Synonyms: "Mantispa dispersa" OR "Mantispilla dispersa"
1	0	1	1	Afromantispa incorrupta			1	"Afromantispa incorrupta" Synonyms: "Mantispa incorrupta"
0	0	0	0	Afromantispa meadewaldina			2	"Afromantispa meadewaldina" Synonyms: "Mantispa meadewaldina" OR "Mantispilla meadewaldina"
0	0	0	0	Afromantispa moucheti			5	"Afromantispa moucheti" Synonyms: "Mantispa moucheti" OR "Mantispa schoutedeni" OR "Afromantispa schoutedeni" OR "Mantispilla schoutedeni" OR "Mantispilla moucheti"
3	0	3	3	Afromantispa nana			3	"Afromantispa nana" Synonyms: "Necyla arabica" OR "Mantispa nana" OR "Afromantispa arabica"
0	0	0	0	Afromantispa nanyukina			2	"Afromantispa nanyukina" Synonyms: "Mantispa nanyukina" OR "Mantispilla nanyukina"
0	0	0	0	Afromantispa natalensis			1	"Afromantispa natalensis" Synonyms: "Necyla natalensis"
0	0	0	0	Afromantispa navasi			3	"Afromantispa navasi" Synonyms: "Mantispa navasi" OR "Mantispa umbripennis" OR "Mantispilla umbripennis"
2	1	3	1	Afromantispa tenella			5	"Afromantispa tenella" Synonyms: "Mantispa variolosa" OR "Mantispa tenella" OR "Afromantispa variolosa" OR "Mantispa axillata" OR "Mantispilla tenera"
0	0	0	0	Afromantispa verruculata			4	"Afromantispa verruculata" Synonyms: "Mantispa maynei" OR "Mantispa verruculata" OR "Mantispilla verruculata" OR "Mantispilla maynei"
0	0	0	0	Afromantispa zonaria			1	"Afromantispa zonaria" Synonyms: "Mantispa zonaria"
0	0	0	0	Afromantispa zonata			1	"Afromantispa zonata" Synonyms: "Mantispa zonata"
50	50	100	0	Afropavo congensis			1	"Afropavo congensis" Synonyms: "Afropava congensis"
0	0	0	0	Afrostelis otavica			1	"Afrostelis otavica" Synonyms: "Afrostelis otavicus"
13	2	15	11	Afrotis afra			1	"Afrotis afra" Synonyms: "Eupodotis afra"
4	1	5	3	Afrotis afraoides			1	"Afrotis afraoides" Synonyms: "Eupodotis afraoides"
1	1	2	0	Agabinus glabrellus			1	"Agabinus glabrellus" Synonyms: "Platambus glabrellus"
0	0	0	0	Agabinus sculpturellus			1	"Agabinus sculpturellus" Synonyms: "Platambus sculpturellus"
0	0	0	0	Agabus adpressus			1	"Agabus adpressus" Synonyms: "Agabus solus"
0	0	0	0	Agabus amnicola			1	"Agabus amnicola" Synonyms: "Agabus triton"
0	0	0	0	Agabus approximatus			1	"Agabus approximatus" Synonyms: "Agabus prroximatus"
0	0	0	0	Agabus austinii			1	"Agabus austinii" Synonyms: "Agabus austini"
3	3	6	0	Agabus bifarius			1	"Agabus bifarius" Synonyms: "Agabinus bifarius"
0	0	0	0	Agabus clavicornis			1	"Agabus clavicornis" Synonyms: "Agabus verus"
0	0	0	0	Agabus colymbus			1	"Agabus colymbus" Synonyms: "Agabus coylmbus"
0	0	0	0	Agabus crassipes			1	"Agabus crassipes" Synonyms: "Carrhydrus crassipes"
0	0	0	0	Agabus dilatatus			1	"Agabus dilatatus" Synonyms: "Agabus balcanicus"
17	17	34	0	Agabus disintegratus			1	"Agabus disintegratus" Synonyms: "Agabus disintergratus"
1	1	2	0	Agabus elongatus			1	"Agabus elongatus" Synonyms: "Agabus bryanti"
0	0	0	0	Agabus erytropterus			1	"Agabus erytropterus" Synonyms: "Agabus erythropterus"
0	0	0	0	Agabus falli			1	"Agabus falli" Synonyms: "Agabus sharpi"
1	1	2	0	Agabus lineatus			1	"Agabus lineatus" Synonyms: "Agabus desertorum"
0	0	0	0	Agabus margareti			1	"Agabus margareti" Synonyms: "Agabus margaretae"
0	0	0	0	Agabus obsoletus			1	"Agabus obsoletus" Synonyms: "Agabus obsoletus obsoletus"
0	0	0	0	Agabus pallens			2	"Agabus pallens" Synonyms: "Agabus zaitzevi" OR "Agabus hudsonicus"
0	0	0	0	Agabus xyztrus			1	"Agabus xyztrus" Synonyms: "Agabus xystrus"
0	0	0	0	Agallissus lepturoides			2	"Agallissus lepturoides" Synonyms: "Agallissus clytoides" OR "Agallissus grata"
39	18	57	21	Agalychnis spurrelli			1	"Agalychnis spurrelli" Synonyms: "Agalychnis litodryas"
4	2	6	2	Agapornis canus			1	"Agapornis canus" Synonyms: "Agapornis cana"
30	29	59	1	Agapornis nigrigenis			1	"Agapornis nigrigenis" Synonyms: "Agapornis nigrigensis"
51	2	53	49	Agapornis personatus			1	"Agapornis personatus" Synonyms: "Agapornis personata"
14	2	16	12	Agapornis pullarius			1	"Agapornis pullarius" Synonyms: "Agapornis pullaria"
1	1	2	0	Agapornis swindernianus			1	"Agapornis swindernianus" Synonyms: "Agapornis swinderniana"
160	160	320	0	Agaricia humilis			1	"Agaricia humilis" Synonyms: "Agaricia fragilis humilis"
0	0	0	0	Agaricochirus alexandri			1	"Agaricochirus alexandri" Synonyms: "Pylopagurus alexandrei"
0	0	0	0	Agaricochirus boletifer			1	"Agaricochirus boletifer" Synonyms: "Pylopagurus boletifer"
0	0	0	0	Agaricomorpha apacheana			1	"Agaricomorpha apacheana" Synonyms: "Agaricochara apacheana"
0	0	0	0	Agarodes crassicornis			2	"Agarodes crassicornis" Synonyms: "Sericostoma crassicorne" OR "Hydropsyche crassicornis"
3	3	6	0	Agarodes distinctus			1	"Agarodes distinctus" Synonyms: "Sericostoma distinctum"
0	0	0	0	Agarodes griseus			2	"Agarodes griseus" Synonyms: "Sericostoma griseum" OR "Notidobia americana"
0	0	0	0	Agarodes stannardi			1	"Agarodes stannardi" Synonyms: "Sericostoma stannardi"
0	0	0	0	Agasphaerops nigra			1	"Agasphaerops nigra" Synonyms: "Panscopus sulcirostris"
1	1	2	0	Agathidium concinnum			1	"Agathidium concinnum" Synonyms: "Agathidium effluens"
0	0	0	0	Agathidium conjunctum			1	"Agathidium conjunctum" Synonyms: "Agathidium obtusum"
0	0	0	0	Agathidium exiguum			2	"Agathidium exiguum" Synonyms: "Agathidium californicum" OR "Agathidium alutaceum"
0	0	0	0	Agathidium picipes			3	"Agathidium picipes" Synonyms: "Agathidium contiguum" OR "Agathidium striolum" OR "Agathidium varipunctatum"
0	0	0	0	Agathomyia divergens			1	"Agathomyia divergens" Synonyms: "Callomyia divergens"
0	0	0	0	Agathomyia fulva			1	"Agathomyia fulva" Synonyms: "Callomyia fulva"
0	0	0	0	Agathomyia pulchella			1	"Agathomyia pulchella" Synonyms: "Callomyia pulchella"
0	0	0	0	Agathomyia talpula			1	"Agathomyia talpula" Synonyms: "Callomyia talpula"
0	0	0	0	Agathon arizonica			2	"Agathon arizonica" Synonyms: "Dioptopsis alpina" OR "Dioptopsis arizonica"
0	0	0	0	Agathon aylmeri			2	"Agathon aylmeri" Synonyms: "Philorus cheaini" OR "Philorus aylmeri"
0	0	0	0	Agathon comstocki			2	"Agathon comstocki" Synonyms: "Bibiocephala canadensis" OR "Bibiocephala comstocki"
0	0	0	0	Agathon dismalea			1	"Agathon dismalea" Synonyms: "Dioptopsis dismalea"
0	0	0	0	Agathon doanei			1	"Agathon doanei" Synonyms: "Liponeura doanei"
1	1	2	0	Agathon elegantulus			1	"Agathon elegantulus" Synonyms: "Bibiocephala snowi"
0	0	0	0	Agathon markii			1	"Agathon markii" Synonyms: "Philorus markii"
0	0	0	0	Agathon sequoiarum			1	"Agathon sequoiarum" Synonyms: "Philorus sequoiarum"
0	0	0	0	Agathymus aryxna			1	"Agathymus aryxna" Synonyms: "Megathymus drucei"
0	0	0	0	Agathymus baueri			1	"Agathymus baueri" Synonyms: "Agathymus aryxna baueri"
0	0	0	0	Agathymus gentryi			1	"Agathymus gentryi" Synonyms: "Agathymus aryxna gentryi"
72	20	92	52	Agelaioides badius			1	"Agelaioides badius" Synonyms: "Molothrus badius"
2	0	2	2	Agelaioides oreopsar			1	"Agelaioides oreopsar" Synonyms: "Oreopsar bolivianus"
9	2	11	7	Agelasticus cyanopus			1	"Agelasticus cyanopus" Synonyms: "Agelaius cyanopus"
11	1	12	10	Agelasticus thilius			1	"Agelasticus thilius" Synonyms: "Agelaius thilius"
1	0	1	1	Agelasticus xanthophthalmus			1	"Agelasticus xanthophthalmus" Synonyms: "Agelaius xanthophthalmus"
1	0	1	1	Ageneiosus atronasus			1	"Ageneiosus atronasus" Synonyms: "Tympanopleura nigricollis"
1	0	1	1	Ageneiosus brevis			1	"Ageneiosus brevis" Synonyms: "Tympanopleura alta"
0	0	0	0	Agkistrocerus aurantiacus			1	"Agkistrocerus aurantiacus" Synonyms: "Tabanus aurantiacus"
0	0	0	0	Agkistrocerus finitimus			1	"Agkistrocerus finitimus" Synonyms: "Dicladocera finitimus"
0	0	0	0	Agkistrocerus megerlei			1	"Agkistrocerus megerlei" Synonyms: "Tabanus megerlei"
1394	1394	2788	0	Agkistrodon contortrix			1	"Agkistrodon contortrix" Synonyms: "Boa contortrix"
1391	1391	2782	0	Agkistrodon piscivorus			1	"Agkistrodon piscivorus" Synonyms: "Crotalus piscivorus"
15	1	16	14	Aglaiocercus kingii			1	"Aglaiocercus kingii" Synonyms: "Aglaiocercus kingi"
2	1	3	1	Aglais milberti			1	"Aglais milberti" Synonyms: "Nymphalis milberti"
618	618	1236	0	Aglais urticae			2	"Aglais urticae" Synonyms: "Nymphalis urticae" OR "Papilio urticae"
304	299	603	5	Aglantha digitale			4	"Aglantha digitale" Synonyms: "Aglantha digitalis" OR "Eirene digitale" OR "Trachynema digitale" OR "Medusa digitale"
0	0	0	0	Aglantha elata			1	"Aglantha elata" Synonyms: "Agliscra elata"
0	0	0	0	Aglaomyia gatineau			1	"Aglaomyia gatineau" Synonyms: "Aglamyia gatineau"
6	6	12	0	Aglaophenia latecarinata			3	"Aglaophenia latecarinata" Synonyms: "Aglaophenia perpusilla" OR "Aglaophenia perforata" OR "Aglaophenoides mammillatus"
0	0	0	0	Aglaophenia trifida			1	"Aglaophenia trifida" Synonyms: "Aglaophenia rigida"
59	59	118	0	Aglaura hemistoma			1	"Aglaura hemistoma" Synonyms: "Aglantha hemistoma"
0	0	0	0	Agna capillata			1	"Agna capillata" Synonyms: "Pelosoma capillatum"
0	0	0	0	Agna rufescens			1	"Agna rufescens" Synonyms: "Pelosoma rufescens"
89	73	162	16	Agnetina capitata			3	"Agnetina capitata" Synonyms: "Neophasganophora capitata" OR "Phasganophora capitata" OR "Paragnetina capitata"
1	1	2	0	Agnocoris rubicundus			1	"Agnocoris rubicundus" Synonyms: "Lygaeus rubicundus"
0	0	0	0	Agnorisma badinodis			1	"Agnorisma badinodis" Synonyms: "Agnorisma hero"
0	0	0	0	Agnorisma bugrai			3	"Agnorisma bugrai" Synonyms: "Amathes collaris" OR "Agrotis collaris" OR "Agnorisma collaris"
0	0	0	0	Agoliinus aleutus			1	"Agoliinus aleutus" Synonyms: "Aphodius ursinus"
0	0	0	0	Agoliinus anthracus			1	"Agoliinus anthracus" Synonyms: "Aphodius anthracinus"
0	0	0	0	Agoliinus bidentatus			1	"Agoliinus bidentatus" Synonyms: "Aphodius bidens"
0	0	0	0	Agoliinus canadensis			3	"Agoliinus canadensis" Synonyms: "Aphodius phaeopterus" OR "Aphodius haywardi" OR "Aphodius russelli"
0	0	0	0	Agoliinus congregatus			2	"Agoliinus congregatus" Synonyms: "Aphodius arcticus" OR "Aphodius richardsonae"
0	0	0	0	Agoliinus corruptor			3	"Agoliinus corruptor" Synonyms: "Aphodius explanatus" OR "Aphodius yukonensis" OR "Aphodius calgaryensis"
0	0	0	0	Agoliinus cruentatus			1	"Agoliinus cruentatus" Synonyms: "Aphodius snowi"
1	0	1	1	Agoliinus hatchi			1	"Agoliinus hatchi" Synonyms: "Aphodius angustus"
0	0	0	0	Agoliinus piceatus			1	"Agoliinus piceatus" Synonyms: "Aphodius rainieri"
0	0	0	0	Agonita angulata			1	"Agonita angulata" Synonyms: "Gonophora angulata"
0	0	0	0	Agonita castanea			1	"Agonita castanea" Synonyms: "Gonophora castanea"
0	0	0	0	Agonita foveicollis			1	"Agonita foveicollis" Synonyms: "Gonophora foveicollis"
0	0	0	0	Agonita indenticulata			1	"Agonita indenticulata" Synonyms: "Agonia indenticulata"
0	0	0	0	Agonita kunminensis			1	"Agonita kunminensis" Synonyms: "Gonophora kunminensis"
0	0	0	0	Agonita maculigera			1	"Agonita maculigera" Synonyms: "Agonita multimaculata"
0	0	0	0	Agonita metasternalis			1	"Agonita metasternalis" Synonyms: "Gonophora metasternalis"
0	0	0	0	Agonita nigra			1	"Agonita nigra" Synonyms: "Gonophora nigra"
0	0	0	0	Agonita pilipes			1	"Agonita pilipes" Synonyms: "Gonophora pilipes"
0	0	0	0	Agonita seminigra			1	"Agonita seminigra" Synonyms: "Gonophora seminigra"
0	0	0	0	Agonita thailandica			1	"Agonita thailandica" Synonyms: "Agonita apicata"
0	0	0	0	Agonita tristis			1	"Agonita tristis" Synonyms: "Gonophora tristis"
2	0	2	2	Agonoleptus conjunctus			1	"Agonoleptus conjunctus" Synonyms: "Stenolophus conjunctus"
0	0	0	0	Agonoleptus dolosus			1	"Agonoleptus dolosus" Synonyms: "Stenolophus dolosus"
1	1	2	0	Agonoleptus parviceps			1	"Agonoleptus parviceps" Synonyms: "Stenolophus parviceps"
1	0	1	1	Agonoleptus rotundatus			1	"Agonoleptus rotundatus" Synonyms: "Stenolophus rotundatus"
0	0	0	0	Agonoleptus unicolor			1	"Agonoleptus unicolor" Synonyms: "Stenolophus unicolor"
3	3	6	0	Agonomalus mozinoi			2	"Agonomalus mozinoi" Synonyms: "Agonopsis mozinoi" OR "Hypsagonus mozinoi"
17	17	34	0	Agononida incerta			1	"Agononida incerta" Synonyms: "Munida incerta"
2	1	3	1	Agononida longipes			1	"Agononida longipes" Synonyms: "Munida longipes"
0	0	0	0	Agononida normani			1	"Agononida normani" Synonyms: "Munida normani"
7	7	14	0	Agonopsis vulsa			3	"Agonopsis vulsa" Synonyms: "Agonopsis emmelane" OR "Stelgis vulsa" OR "Ganoideus vulsus"
0	0	0	0	Agonum aeruginosum			1	"Agonum aeruginosum" Synonyms: "Agonum seruginosum"
1	1	2	0	Agonum affine			1	"Agonum affine" Synonyms: "Agonum planipenne"
0	0	0	0	Agonum crenulatum			2	"Agonum crenulatum" Synonyms: "Agonum maritimum" OR "Agonum pinorum"
3	3	6	0	Agonum cupreum			2	"Agonum cupreum" Synonyms: "Agonum unitanum" OR "Agonum uintanum"
4	4	8	0	Agonum cupripenne			1	"Agonum cupripenne" Synonyms: "Agonum tahoense"
1	0	1	1	Agonum cyanopis			2	"Agonum cyanopis" Synonyms: "Agonum cyanopsis" OR "Agonum cyanope"
0	0	0	0	Agonum cyclifer			3	"Agonum cyclifer" Synonyms: "Agonum arizonensis" OR "Agonum cycliferum" OR "Anchomenus cyclifer"
9	9	18	0	Agonum decorum			23	"Agonum decorum" Synonyms: "Agonum californicum" OR "Agonum charmis" OR "Agonum impictum" OR "Agonum luxatum" OR "Agonum solutum" OR "Agonum thoracicum" OR "Agonum vinnulum" OR "Anchomenus luxatus" OR "Feronia decora" OR "Anchomenus thoracicus" OR "Anchomenus californicus" OR "Anchomenus obscurus" OR "Platynus simplex" OR "Anchomenus charmis" OR "Platynus testaceonotus" OR "Anchomenus solutus" OR…
1	1	2	0	Agonum deplanatum			2	"Agonum deplanatum" Synonyms: "Agonum amplicolle" OR "Agonum fallianum"
1	1	2	0	Agonum elongatulum			2	"Agonum elongatulum" Synonyms: "Agonum collisum" OR "Agonum gravidulum"
0	0	0	0	Agonum fossiger			3	"Agonum fossiger" Synonyms: "Agonum fossigerum" OR "Agonum robustum" OR "Agonum foveiceps"
0	0	0	0	Agonum harrisii			1	"Agonum harrisii" Synonyms: "Agonum harrisi"
0	0	0	0	Agonum limbatum			1	"Agonum limbatum" Synonyms: "Agonum variolatum"
1	1	2	0	Agonum piceolum			3	"Agonum piceolum" Synonyms: "Agonum dissensum" OR "Agonum frigidulum" OR "Anchomenus frigidulus"
7	7	14	0	Agonum placidum			1	"Agonum placidum" Synonyms: "Agonum alcyoneum"
0	0	0	0	Agonum propinquum			1	"Agonum propinquum" Synonyms: "Agonum xanthocneme"
10	10	20	0	Agonum retractum			1	"Agonum retractum" Synonyms: "Agonum dilutipenne"
0	0	0	0	Agonum rigidulum			1	"Agonum rigidulum" Synonyms: "Agonum trigidulum"
0	0	0	0	Agonum rufipes			1	"Agonum rufipes" Synonyms: "Agonum rubripes"
0	0	0	0	Agonum suturale			4	"Agonum suturale" Synonyms: "Agonum sequoiarum" OR "Agonum sierranum" OR "Agonum subsericeum" OR "Agonum sybariticum"
2	1	3	1	Agonum texanum			1	"Agonum texanum" Synonyms: "Agonum megillum"
1	0	1	1	Agraphospiza rubescens			1	"Agraphospiza rubescens" Synonyms: "Carpodacus rubescens"
0	0	0	0	Agraphus bellicus			1	"Agraphus bellicus" Synonyms: "Agraphus leucophoeus"
6	6	12	0	Agraylea multipunctata			1	"Agraylea multipunctata" Synonyms: "Agraylea fraterna"
0	0	0	0	Agrilaxia flavimana			4	"Agrilaxia flavimana" Synonyms: "Agrilaxia arizonae" OR "Agrilaxia arizonae" OR "Agrilaxia borealis" OR "Agrilaxia gracilis"
0	0	0	0	Agrilinellus ornatus			1	"Agrilinellus ornatus" Synonyms: "Aphodius magnopunctatus"
1	1	2	0	Agrilus acutipennis			1	"Agrilus acutipennis" Synonyms: "Agrilus latebrus"
1	0	1	1	Agrilus addendus			1	"Agrilus addendus" Synonyms: "Agrilus frisoni"
85	85	170	0	Agrilus anxius			2	"Agrilus anxius" Synonyms: "Agrilus gravis" OR "Agrilus torpidus"
0	0	0	0	Agrilus arbuti			1	"Agrilus arbuti" Synonyms: "Agrilus manzanitae"
4	4	8	0	Agrilus arcuatus			1	"Agrilus arcuatus" Synonyms: "Agrilus obliquus"
0	0	0	0	Agrilus arizonicus			1	"Agrilus arizonicus" Synonyms: "Agrilus strigicollis"
0	0	0	0	Agrilus asperulus			1	"Agrilus asperulus" Synonyms: "Agrilus exhuachucae"
0	0	0	0	Agrilus aureus			1	"Agrilus aureus" Synonyms: "Agrilus couesii"
150	150	300	0	Agrilus bilineatus			3	"Agrilus bilineatus" Synonyms: "Agrilus aurolineatus" OR "Agrilus bivittatus" OR "Agrilus flavolineatus"
1	1	2	0	Agrilus carpini			1	"Agrilus carpini" Synonyms: "Agrilus azureus"
0	0	0	0	Agrilus cavatus			1	"Agrilus cavatus" Synonyms: "Agrilus texanus"
0	0	0	0	Agrilus cercidii			1	"Agrilus cercidii" Synonyms: "Agrilus teuqualoi"
1	1	2	0	Agrilus corylicola			1	"Agrilus corylicola" Synonyms: "Agrilus coryli"
23	13	36	10	Agrilus cuprescens			2	"Agrilus cuprescens" Synonyms: "Agrilus aurichalceus" OR "Agrilus rubicola"
22	22	44	0	Agrilus cyanescens			7	"Agrilus cyanescens" Synonyms: "Agrilus amabilis" OR "Agrilus caeruleus" OR "Agrilus cyaneus" OR "Agrilus fissifrons" OR "Agrilus kyselyi" OR "Agrilus sulcaticeps" OR "Agrilus virens"
0	0	0	0	Agrilus delicatulus			2	"Agrilus delicatulus" Synonyms: "Agrilus apachei" OR "Agrilus mixcoati"
4	4	8	0	Agrilus difficilis			1	"Agrilus difficilis" Synonyms: "Agrilus occidentalis"
0	0	0	0	Agrilus fallax			2	"Agrilus fallax" Synonyms: "Agrilus impressipennis" OR "Agrilus zemes"
0	0	0	0	Agrilus fisherellus			2	"Agrilus fisherellus" Synonyms: "Agrilus costipennis" OR "Agrilus tarahumarae"
0	0	0	0	Agrilus fisherianus			1	"Agrilus fisherianus" Synonyms: "Agrilus fisheri"
0	0	0	0	Agrilus flohri			2	"Agrilus flohri" Synonyms: "Agrilus cupreomaculatus" OR "Agrilus opacus"
0	0	0	0	Agrilus floridanus			1	"Agrilus floridanus" Synonyms: "Agrilus parafloridanus"
0	0	0	0	Agrilus gibbicollis			1	"Agrilus gibbicollis" Synonyms: "Agrilus mercurius"
3	3	6	0	Agrilus horni			1	"Agrilus horni" Synonyms: "Agrilus blanchardi"
0	0	0	0	Agrilus lacustris			2	"Agrilus lacustris" Synonyms: "Agrilus cuneus" OR "Agrilus pubiventris"
0	0	0	0	Agrilus latifrons			1	"Agrilus latifrons" Synonyms: "Agrilus santaritae"
0	0	0	0	Agrilus nigricans			1	"Agrilus nigricans" Synonyms: "Agrilus auricomus"
0	0	0	0	Agrilus obolinus			1	"Agrilus obolinus" Synonyms: "Agrilus knausi"
0	0	0	0	Agrilus obscurilineatus			1	"Agrilus obscurilineatus" Synonyms: "Agrilus chisosanus"
2	2	4	0	Agrilus obsoletoguttatus			1	"Agrilus obsoletoguttatus" Synonyms: "Agrilus interruptus"
0	0	0	0	Agrilus ometauhtli			1	"Agrilus ometauhtli" Synonyms: "Agrilus patagoniensis"
1	1	2	0	Agrilus otiosus			1	"Agrilus otiosus" Synonyms: "Agrilus virens"
0	0	0	0	Agrilus pensus			1	"Agrilus pensus" Synonyms: "Agrilus betulae"
0	0	0	0	Agrilus pilosovittatus			1	"Agrilus pilosovittatus" Synonyms: "Agrilus zemani"
912	912	1824	0	Agrilus planipennis			3	"Agrilus planipennis" Synonyms: "Agrilus feretrius" OR "Agrilus marcopoli" OR "Agrilus ulmi"
2	2	4	0	Agrilus politus			5	"Agrilus politus" Synonyms: "Agrilus canadensis" OR "Agrilus cupreolus" OR "Agrilus desertus" OR "Agrilus plumbeus" OR "Agrilus solitarius"
0	0	0	0	Agrilus pubescens			1	"Agrilus pubescens" Synonyms: "Agrilus parapubescens"
1	1	2	0	Agrilus pulchellus			2	"Agrilus pulchellus" Synonyms: "Agrilus martini" OR "Agrilus pinalicus"
0	0	0	0	Agrilus rubrovittatus			1	"Agrilus rubrovittatus" Synonyms: "Agrilus rubrovittatus"
3	3	6	0	Agrilus ruficollis			2	"Agrilus ruficollis" Synonyms: "Agrilus cupricollis" OR "Agrilus impressiceps"
1	0	1	1	Agrilus sayi			2	"Agrilus sayi" Synonyms: "Agrilus browni" OR "Agrilus lateralis"
0	0	0	0	Agrilus taeniatus			1	"Agrilus taeniatus" Synonyms: "Agrilus sapindicola"
1	1	2	0	Agrilus vittaticollis			1	"Agrilus vittaticollis" Synonyms: "Agrilus frenatus"
0	0	0	0	Agriopoma texasianum			1	"Agriopoma texasianum" Synonyms: "Callocardia texasiana"
0	0	0	0	Agriornis lividus			1	"Agriornis lividus" Synonyms: "Agriornis livida"
2	2	4	0	Agriornis micropterus			1	"Agriornis micropterus" Synonyms: "Agriornis microptera"
1	0	1	1	Agriornis montanus			1	"Agriornis montanus" Synonyms: "Agriornis montana"
5	4	9	1	Agriornis murinus			1	"Agriornis murinus" Synonyms: "Agriornis murina"
19	16	35	3	Agrius cingulata			1	"Agrius cingulata" Synonyms: "Agrius cingulatus"
0	0	0	0	Agromyza albipennis			1	"Agromyza albipennis" Synonyms: "Agromyza dubitata"
0	0	0	0	Agromyza ambigua			1	"Agromyza ambigua" Synonyms: "Agromyza niveipennis"
1	1	2	0	Agromyza aristata			1	"Agromyza aristata" Synonyms: "Agromyza ulmi"
150	150	300	0	Agromyza frontella			1	"Agromyza frontella" Synonyms: "Domomyza frontella"
0	0	0	0	Agromyza isolata			1	"Agromyza isolata" Synonyms: "Agromyza populoides"
2	2	4	0	Agromyza nigrella			3	"Agromyza nigrella" Synonyms: "Agromyza abbreviata" OR "Agromyza barberi" OR "Domomyza nigrella"
0	0	0	0	Agromyza potentillae			2	"Agromyza potentillae" Synonyms: "Agromyza spiraeae" OR "Phytomyza potentillae"
0	0	0	0	Agromyza pseudoreptans			1	"Agromyza pseudoreptans" Synonyms: "Agromyza urticae"
0	0	0	0	Agromyza reptans			1	"Agromyza reptans" Synonyms: "Agromyza haplacme"
3	0	3	3	Agropsar philippensis			1	"Agropsar philippensis" Synonyms: "Sturnus philippensis"
3	2	5	1	Agropsar sturninus			1	"Agropsar sturninus" Synonyms: "Sturnus sturninus"
2	2	4	0	Agrotis buchholzi			1	"Agrotis buchholzi" Synonyms: "Agrotis carolina"
1	1	2	0	Agrotis obliqua			1	"Agrotis obliqua" Synonyms: "Agrotis musa"
43	43	86	0	Agrotis orthogonia			1	"Agrotis orthogonia" Synonyms: "Agrotis orthogonoides"
0	0	0	0	Agrotis ruta			1	"Agrotis ruta" Synonyms: "Agrotis patula"
0	0	0	0	Agrotis vancouverensis			2	"Agrotis vancouverensis" Synonyms: "Agrotis aeneipennis" OR "Agrotis atha"
6	5	11	1	Agrypnia obsoleta			1	"Agrypnia obsoleta" Synonyms: "Phryganea obsoleta"
77	77	154	0	Ahasverus advena			9	"Ahasverus advena" Synonyms: "Ahasverus musaeorum" OR "Latridius musaeorum" OR "Ahasverus guerini" OR "Silvanus guerini" OR "Ahasverus angustatus" OR "Silvanus angustatus" OR "Ahasverus striatus" OR "Cryptophagus striatus" OR "Cryptophagus advena"
1	1	2	0	Ahasverus longulus			3	"Ahasverus longulus" Synonyms: "Cathartus longulus" OR "Ahasverus parviceps" OR "Silvanus parviceps"
3	3	6	0	Ahasverus rectus			1	"Ahasverus rectus" Synonyms: "Silvanus rectus"
117	116	233	1	Aidablennius sphynx			1	"Aidablennius sphynx" Synonyms: "Blennius sphynx"
6	6	12	0	Aidanosagitta bedfordii			1	"Aidanosagitta bedfordii" Synonyms: "Sagitta bedfordii"
92	6	98	86	Aidanosagitta crassa			1	"Aidanosagitta crassa" Synonyms: "Sagitta crassa"
4	1	5	3	Aidanosagitta johorensis			1	"Aidanosagitta johorensis" Synonyms: "Sagitta johorensis"
12	10	22	2	Aidanosagitta neglecta			1	"Aidanosagitta neglecta" Synonyms: "Sagitta neglecta"
3	0	3	3	Aidanosagitta oceania			1	"Aidanosagitta oceania" Synonyms: "Sagitta oceania"
5	4	9	1	Aidanosagitta regularis			1	"Aidanosagitta regularis" Synonyms: "Sagitta regularis"
0	0	0	0	Aidanosagitta septata			1	"Aidanosagitta septata" Synonyms: "Sagitta septata"
0	0	0	0	Aidophus parcus			3	"Aidophus parcus" Synonyms: "Aphodius kansanus" OR "Aphodius knausii" OR "Aphodius wolcotti"
0	0	0	0	Ailsastra heteractis			1	"Ailsastra heteractis" Synonyms: "Asterina heteractis"
17	17	34	0	Ailuroedus crassirostris			1	"Ailuroedus crassirostris" Synonyms: "Ailuroedus crassirostris crassirostris"
1624	1623	3247	1	Ailuropoda melanoleuca			1	"Ailuropoda melanoleuca" Synonyms: "Ursus melanoleucus"
0	0	0	0	Aischrocrania jucunda			1	"Aischrocrania jucunda" Synonyms: "Aischrocrania jucunda"
0	0	0	0	Aischrocrania multipilosa			1	"Aischrocrania multipilosa" Synonyms: "Kwasilparia multipilosa"
0	0	0	0	Aischrocrania quadrimaculata			1	"Aischrocrania quadrimaculata" Synonyms: "Moritsugia quadrimaculata"
0	0	0	0	Aischrocrania quadrisetata			1	"Aischrocrania quadrisetata" Synonyms: "Vidalia quadrisetata"
0	0	0	0	Akephorus marinus			2	"Akephorus marinus" Synonyms: "Dyschirus marinus" OR "Dyschirius marinus"
0	0	0	0	Akephorus obesus			2	"Akephorus obesus" Synonyms: "Dyschirus obesus" OR "Dyschirius obesus"
0	0	0	0	Akialoa ellisiana			3	"Akialoa ellisiana" Synonyms: "Hemignathus ellisianus" OR "Hemignathus ellisianus ellisianus" OR "Akialoa ellisiana ellisiana"
1	0	1	1	Akialoa lanaiensis			3	"Akialoa lanaiensis" Synonyms: "Hemignathus ellisianus lanaiensis" OR "Hemignathus lanaiensis" OR "Akialoa ellisiana lanaiensis"
1	0	1	1	Akialoa obscura			2	"Akialoa obscura" Synonyms: "Hemignathus obscurus" OR "Certhia obscura"
1	0	1	1	Akialoa stejnegeri			5	"Akialoa stejnegeri" Synonyms: "Hemignathus procerus" OR "Hemignathus ellisianus stejengeri" OR "Hemignathus stejnegeri" OR "Akialoa ellisiana stejnegeri" OR "Hemignathus obscurus procerus"
4	4	8	0	Akodon caenosus			1	"Akodon caenosus" Synonyms: "Akodon aliquantulus"
9	1	10	8	Akodon lutescens			1	"Akodon lutescens" Synonyms: "Akodon puer"
13	5	18	8	Akodon spegazzinii			2	"Akodon spegazzinii" Synonyms: "Akodon leucolimnaeus" OR "Akodon oenos"
0	0	0	0	Akorhexoza dampfi			1	"Akorhexoza dampfi" Synonyms: "Scatopse dampfi"
9	3	12	6	Aktedrilus monospermathecus			1	"Aktedrilus monospermathecus" Synonyms: "Phallodrilus monospermathecus"
2	0	2	2	Alacia alata			1	"Alacia alata" Synonyms: "Conchoecia alata"
2	0	2	2	Alacia minor			1	"Alacia minor" Synonyms: "Conchoecia alata minor"
0	0	0	0	Alaimus simplex			1	"Alaimus simplex" Synonyms: "Aphanolaimus tenuis"
0	0	0	0	Alarcta albicerata			1	"Alarcta albicerata" Synonyms: "Tettigades albicerata"
0	0	0	0	Alarcta bahiensis			1	"Alarcta bahiensis" Synonyms: "Tettigades bahiensis"
2	0	2	2	Alarcta blanchardi			1	"Alarcta blanchardi" Synonyms: "Tettigades blanchardi"
0	0	0	0	Alarcta macrogina			1	"Alarcta macrogina" Synonyms: "Tettigades macrogina"
0	0	0	0	Alarcta minuta			1	"Alarcta minuta" Synonyms: "Tettigades minuta"
1	1	2	0	Alaskaperla ovibovis			2	"Alaskaperla ovibovis" Synonyms: "Chloroperla ovibovis" OR "Triznaka ovibovis"
3	3	6	0	Alasmidonta arcula			1	"Alasmidonta arcula" Synonyms: "Margaritana arcula"
17	17	34	0	Alasmidonta atropurpurea			1	"Alasmidonta atropurpurea" Synonyms: "Decurambis atropurpureum"
84	84	168	0	Alasmidonta heterodon			1	"Alasmidonta heterodon" Synonyms: "Unio heterodon"
5	5	10	0	Alasmidonta marginata			5	"Alasmidonta marginata" Synonyms: "Unio rugulosus" OR "Decurambis scriptum" OR "Margaritana marginata truncata" OR "Alasmidonta marginata susquehannae" OR "Alasmidonta marginata variabilis"
11	11	22	0	Alasmidonta raveneliana			2	"Alasmidonta raveneliana" Synonyms: "Margaritana raveneliana" OR "Unio swananoensis"
0	0	0	0	Alasmidonta triangulata			1	"Alasmidonta triangulata" Synonyms: "Margaritana triangulata"
8	8	16	0	Alasmidonta undulata			5	"Alasmidonta undulata" Synonyms: "Unio undulata" OR "Unio hians" OR "Alasmodonta sculptilis" OR "Uniopsis mytiloides" OR "Unio swainsoni"
9	9	18	0	Alasmidonta varicosa			2	"Alasmidonta varicosa" Synonyms: "Unio varicosa" OR "Alasmodon corrugata"
13	2	15	11	Alasmidonta viridis			12	"Alasmidonta viridis" Synonyms: "Alasmidonta calceolus" OR "Alasmidonta minor" OR "Unio viridis" OR "Unio calceolus" OR "Margaritana deltoidea" OR "Calceola angulata" OR "Margaritana minor" OR "Unio diversus" OR "Unio viridis fuscata" OR "Unio viridis radiata" OR "Alasmidonta calceolus magnalacustris" OR "Alasmidonta calceolus danielsi"
0	0	0	0	Alasmidonta wrightiana			1	"Alasmidonta wrightiana" Synonyms: "Strophitus wrightianus"
15	15	30	0	Alathyria jacksoni			2	"Alathyria jacksoni" Synonyms: "Alathyria selwyni" OR "Alathyria jacksoni alleni"
1	1	2	0	Alathyria pertexta			4	"Alathyria pertexta" Synonyms: "Unio shuttleworthii" OR "Alathyria morti" OR "Quaesithyria wardi" OR "Alathyria pertexta magnifica"
1	1	2	0	Alathyria profuga			2	"Alathyria profuga" Synonyms: "Unio profugus" OR "Alathyria vadena"
90	42	132	48	Albatrossia pectoralis			1	"Albatrossia pectoralis" Synonyms: "Coryphaenoides pectoralis"
0	0	0	0	Albericus rhenaurum			1	"Albericus rhenaurum" Synonyms: "Albericus rheaurum"
57	19	76	38	Alboglossiphonia heteroclita			1	"Alboglossiphonia heteroclita" Synonyms: "Glossiphonia heteroclita"
4	4	8	0	Albunea paretii			1	"Albunea paretii" Synonyms: "Albunea oxyophthalma"
1061	1061	2122	0	Alburnus alburnus			2	"Alburnus alburnus" Synonyms: "Alburnus charusini" OR "Alburnus striatus"
10	10	20	0	Alburnus escherichii			1	"Alburnus escherichii" Synonyms: "Alburnus kosswigi"
14	14	28	0	Alburnus mossulensis			5	"Alburnus mossulensis" Synonyms: "Alburnus capito" OR "Alburnus caudimacula" OR "Alburnus iblis" OR "Alburnus megacephalus" OR "Alburnus schejtan"
2	1	3	1	Alburnus sellal			3	"Alburnus sellal" Synonyms: "Alburnus hebes" OR "Alburnus microlepis" OR "Alburnus pallidus"
10	9	19	1	Alburnus tarichi			1	"Alburnus tarichi" Synonyms: "Alburnus timarensis"
9	9	18	0	Alcaeorrhynchus grandis			1	"Alcaeorrhynchus grandis" Synonyms: "Canthecona grandis"
0	0	0	0	Alcedo cyanopectus			1	"Alcedo cyanopectus" Synonyms: "Alcedo cyanopecta"
22	1	23	21	Alcelaphus lichtensteinii			1	"Alcelaphus lichtensteinii" Synonyms: "Sigmoceros lichtensteinii"
4129	4119	8248	10	Alces alces			1	"Alces alces" Synonyms: "Cervus alces"
32	32	64	0	Alces americanus			1	"Alces americanus" Synonyms: "Cervus americanus"
133	4	137	129	Alcichthys elongatus			1	"Alcichthys elongatus" Synonyms: "Alcichthys alcicornis"
0	0	0	0	Alcidion umbraticum			1	"Alcidion umbraticum" Synonyms: "Alcidion pulchra"
2	2	4	0	Alcockia rostrata			1	"Alcockia rostrata" Synonyms: "Alcockia rostratus"
83	82	165	1	Alcyonidium gelatinosum			1	"Alcyonidium gelatinosum" Synonyms: "Alcyonium gelatinosum"
220	18	238	202	Aldabrachelys gigantea			2	"Aldabrachelys gigantea" Synonyms: "Geochelone gigantea" OR "Dipsochelys dussumieri"
213	213	426	0	Alderia modesta			3	"Alderia modesta" Synonyms: "Alderia amphibia" OR "Alderia harvardiensis" OR "Alderia scaldiana"
2	2	4	0	Alderina imbellis			1	"Alderina imbellis" Synonyms: "Membranipora imbellis"
0	0	0	0	Alderina tuberosa			2	"Alderina tuberosa" Synonyms: "Membraniporida tuberosa" OR "Aplousina nodulosa"
0	0	0	0	Aldingia furculifera			1	"Aldingia furculifera" Synonyms: "Terebratella furculifera"
135	135	270	0	Aldrichina grahami			1	"Aldrichina grahami" Synonyms: "Calliphora grahami"
0	0	0	0	Aldrichiomyza agromyzina			1	"Aldrichiomyza agromyzina" Synonyms: "Aldrichiella agromyzina"
0	0	0	0	Aldrovandia affinis			5	"Aldrovandia affinis" Synonyms: "Halosaurus affinis" OR "Aldrovandia pallida" OR "Halosauropsis affinis" OR "Halosaurus anguilliformis" OR "Halosaurus hoskynii"
0	0	0	0	Aldrovandia mediorostris			1	"Aldrovandia mediorostris" Synonyms: "Halosaurus mediorostris"
1	1	2	0	Aldrovandia phalacra			1	"Aldrovandia phalacra" Synonyms: "Halosaurus phalacrus"
0	0	0	0	Aldrovandia rostrata			1	"Aldrovandia rostrata" Synonyms: "Halosaurus rostratus"
69	68	137	1	Alectis ciliaris			5	"Alectis ciliaris" Synonyms: "Alectis crinitus" OR "Selar ciliaris" OR "Carangoides ajax" OR "Hynnis hopkinsi" OR "Zeus ciliaris"
17	15	32	2	Alectis indicus			2	"Alectis indicus" Synonyms: "Hynnis momsa" OR "Alectis indica"
1	1	2	0	Alentia gelatinosa			2	"Alentia gelatinosa" Synonyms: "Halosydna gelatinosa" OR "Polynoe gelatinosa"
0	0	0	0	Aleochara littoralis			2	"Aleochara littoralis" Synonyms: "Emplenota arenaria" OR "Polistoma arenaria"
1	1	2	0	Aleochara pacifica			2	"Aleochara pacifica" Synonyms: "Emplenota pacifica" OR "Polistoma pacifica"
16	16	32	0	Alepes djedaba			1	"Alepes djedaba" Synonyms: "Caranx djeddaba"
16	2	18	14	Alepes kleinii			3	"Alepes kleinii" Synonyms: "Caranx kalla" OR "Atule kalla" OR "Selar kalla"
1	1	2	0	Alepes melanoptera			2	"Alepes melanoptera" Synonyms: "Caranx malam" OR "Caranx pectoralis"
103	90	193	13	Alepisaurus ferox			4	"Alepisaurus ferox" Synonyms: "Alepisaurus richardsonii" OR "Alepisaurus aesculapius" OR "Alepisaurus altivelis" OR "Alepisaurus borealis"
7	3	10	4	Alepocephalus agassizii			1	"Alepocephalus agassizii" Synonyms: "Alepocephalus agassizi"
0	0	0	0	Alepocephalus blanfordii			1	"Alepocephalus blanfordii" Synonyms: "Alepocephalus blanfordi"
0	0	0	0	Alestopetersius caudalis			2	"Alestopetersius caudalis" Synonyms: "Hemigrammopetersius caudalis" OR "Petersius caudalis"
7	7	14	0	Alexandrovia onegensis			1	"Alexandrovia onegensis" Synonyms: "Telmatodrilus onegensis"
16	16	32	0	Algansea lacustris			1	"Algansea lacustris" Synonyms: "Algansea tarascorum"
1	1	2	0	Algansea tincella			6	"Algansea tincella" Synonyms: "Algansea affinis" OR "Algansea alvarezi" OR "Algansea dugesi" OR "Algansea paratincella" OR "Algansea rubescens" OR "Algansea stigmatura"
4	4	8	0	Alienacanthomysis macropsis			2	"Alienacanthomysis macropsis" Synonyms: "Acanthomysis macropsis" OR "Allienacanthomysis macropsis"
0	0	0	0	Alisotrichia arizonica			1	"Alisotrichia arizonica" Synonyms: "Rioptila arizonica"
28	28	56	0	Allactaga elater			10	"Allactaga elater" Synonyms: "Allactaga aralychensis" OR "Allactaga bactriana" OR "Allactaga indica" OR "Allactaga elater caucasicus" OR "Allactaga elater kizljaricus" OR "Allactaga elater dzungariae" OR "Allactaga elater strandi" OR "Allactaga elater turkmeni" OR "Allactaga elater heptneri" OR "Allactaga elater zaisanicus"
33	33	66	0	Allactaga euphratica			1	"Allactaga euphratica" Synonyms: "Allactaga euphratica kivanci"
17	11	28	6	Allactaga hotsoni			1	"Allactaga hotsoni" Synonyms: "Allactaga firouzi"
2	2	4	0	Allactaga major			12	"Allactaga major" Synonyms: "Dipus aulacotis" OR "Dipus decumanus" OR "Mus jaculus" OR "Dipus spiculum" OR "Dipus vexillarius" OR "Allactaga jaculus macrotis" OR "Allactaga jaculus brachyotis" OR "Allactaga saliens chachlovi" OR "Allactaga jaculus fuscus" OR "Allactaga jaculus intermedius" OR "Allactaga major djetysuensis" OR "Allactaga saliens hochlovi"
1	1	2	0	Allactaga severtzovi			1	"Allactaga severtzovi" Synonyms: "Allactaga severtzovi chorezmi"
22	22	44	0	Allactaga sibirica			17	"Allactaga sibirica" Synonyms: "Dipus alactaga" OR "Dipus annulatus" OR "Dipus brachyurus" OR "Allactaga grisescens" OR "Dipus halticus" OR "Allactaga ruckbeili" OR "Mus saliens" OR "Dipus saltator" OR "Allactaga suschkini" OR "Mus jaculus media" OR "Dipus jaculus mongolica" OR "Allactaga mongolica longior" OR "Allactaga sibirica altorum" OR "Allactaga sibirica semideserta" OR "Allactaga saltator…
10	10	20	0	Allactaga tetradactyla			1	"Allactaga tetradactyla" Synonyms: "Dipus brucii"
26	26	52	0	Allactaga williamsi			3	"Allactaga williamsi" Synonyms: "Allactaga williamsi schmidti" OR "Allactaga williamsi laticeps" OR "Allactaga williamsi caprimulga"
0	0	0	0	Allanthalia pallida			1	"Allanthalia pallida" Synonyms: "Anthalia pallida"
0	0	0	0	Allarete barberi			1	"Allarete barberi" Synonyms: "Lestremia barberi"
0	0	0	0	Allarete vernalis			1	"Allarete vernalis" Synonyms: "Lestremia vernalis"
0	0	0	0	Allenanicia krombeini			1	"Allenanicia krombeini" Synonyms: "Metopia krombeini"
0	0	0	0	Allenanicia lateralis			2	"Allenanicia lateralis" Synonyms: "Degeeria lateralis" OR "Parametopia morrisoni"
0	0	0	0	Allenanicia lateropili			1	"Allenanicia lateropili" Synonyms: "Metopia lateropili"
0	0	0	0	Allenanicia sinipalpis			1	"Allenanicia sinipalpis" Synonyms: "Metopia sinipalpis"
15	12	27	3	Allenbatrachus grunniens			1	"Allenbatrachus grunniens" Synonyms: "Batrachus grunniens"
0	0	0	0	Allenhyphes flinti			1	"Allenhyphes flinti" Synonyms: "Leptohyphes flinti"
0	0	0	0	Allenhyphes nanus			1	"Allenhyphes nanus" Synonyms: "Leptohyphes nanus"
2	2	4	0	Allenhyphes vescus			3	"Allenhyphes vescus" Synonyms: "Leptohyphes michaeli" OR "Leptohyphes vescus" OR "Allenhyphes michaeli"
3	0	3	3	Allenia fusca			1	"Allenia fusca" Synonyms: "Margarops fuscus"
1	1	2	0	Allgenia kornoeensis			1	"Allgenia kornoeensis" Synonyms: "Fimbriella kornoeensis"
1	1	2	0	Allia antennata			1	"Allia antennata" Synonyms: "Aedicira antennata"
2	2	4	0	Allia ramosa			1	"Allia ramosa" Synonyms: "Aricidea ramosa"
4591	4385	8976	206	Alligator mississippiensis			2	"Alligator mississippiensis" Synonyms: "Alligator mississipiensis" OR "Crocodilus mississipiensis"
0	0	0	0	Alliocera graeca			1	"Alliocera graeca" Synonyms: "Stratiomys clavicornis"
0	0	0	0	Alliophleps elliptica			1	"Alliophleps elliptica" Synonyms: "Alliophleps euphorbiticola"
0	0	0	0	Alliopsis albipennis			1	"Alliopsis albipennis" Synonyms: "Pseudochirosia albipennis"
0	0	0	0	Alliopsis aldrichi			1	"Alliopsis aldrichi" Synonyms: "Prosalpia aldrichi"
0	0	0	0	Alliopsis angustitarsis			1	"Alliopsis angustitarsis" Synonyms: "Prosalpia angustitarsis"
0	0	0	0	Alliopsis arelate			2	"Alliopsis arelate" Synonyms: "Eriphia arelate" OR "Eriphia pretiosa"
0	0	0	0	Alliopsis badia			1	"Alliopsis badia" Synonyms: "Anthomyia badia"
0	0	0	0	Alliopsis benanderi			1	"Alliopsis benanderi" Synonyms: "Hylemyia benanderi"
0	0	0	0	Alliopsis brevitarsis			1	"Alliopsis brevitarsis" Synonyms: "Hylemyia brevitarsis"
0	0	0	0	Alliopsis brunetta			1	"Alliopsis brunetta" Synonyms: "Hylemyia brunetta"
0	0	0	0	Alliopsis brunneigena			2	"Alliopsis brunneigena" Synonyms: "Prosalpia brunneigena" OR "Prosalpia incisa"
0	0	0	0	Alliopsis conifrons			1	"Alliopsis conifrons" Synonyms: "Aricia conifrons"
0	0	0	0	Alliopsis constrictor			1	"Alliopsis constrictor" Synonyms: "Hylemyia constrictor"
0	0	0	0	Alliopsis denticauda			1	"Alliopsis denticauda" Synonyms: "Anthomyza denticauda"
0	0	0	0	Alliopsis dentiventris			2	"Alliopsis dentiventris" Synonyms: "Paraprosalpia dytisci" OR "Prosalpia dentiventris"
0	0	0	0	Alliopsis fractiseta			1	"Alliopsis fractiseta" Synonyms: "Chirosia fractiseta"
0	0	0	0	Alliopsis genalis			1	"Alliopsis genalis" Synonyms: "Paraprosalpia genalis"
0	0	0	0	Alliopsis gentilis			1	"Alliopsis gentilis" Synonyms: "Paraprosalpia gentilis"
0	0	0	0	Alliopsis glacialis			1	"Alliopsis glacialis" Synonyms: "Aricia glacialis"
0	0	0	0	Alliopsis laminata			1	"Alliopsis laminata" Synonyms: "Anthomyza laminata"
0	0	0	0	Alliopsis littoralis			1	"Alliopsis littoralis" Synonyms: "Pegomyia littoralis"
0	0	0	0	Alliopsis longipennis			2	"Alliopsis longipennis" Synonyms: "Chortophila longipennis" OR "Hylemyia bicruciata"
0	0	0	0	Alliopsis moerens			1	"Alliopsis moerens" Synonyms: "Anthomyza moerens"
0	0	0	0	Alliopsis obesa			1	"Alliopsis obesa" Synonyms: "Alliopsis imprompta"
0	0	0	0	Alliopsis pilitarsis			1	"Alliopsis pilitarsis" Synonyms: "Prosalpia pilitarsis"
0	0	0	0	Alliopsis sepiella			2	"Alliopsis sepiella" Synonyms: "Aricia sepiella" OR "Hylemyia pedicillaris"
0	0	0	0	Alliopsis silvestris			4	"Alliopsis silvestris" Synonyms: "Anthomyia apina" OR "Anthomyia donuca" OR "Eriphia grisea" OR "Musca silvestris"
0	0	0	0	Alliopsis sitiens			1	"Alliopsis sitiens" Synonyms: "Prosalpia sitiens"
0	0	0	0	Alliopsis teriolensis			2	"Alliopsis teriolensis" Synonyms: "Prosalpia borealis" OR "Prosalpia teriolensis"
0	0	0	0	Alliopsis tinctipennis			1	"Alliopsis tinctipennis" Synonyms: "Circia tinctipennis"
0	0	0	0	Allmaniella ptycholepis			1	"Allmaniella ptycholepis" Synonyms: "Polynoe ptycholepis"
1	0	1	1	Allobates alessandroi			1	"Allobates alessandroi" Synonyms: "Colostethus alessandroi"
2	0	2	2	Allobates bromelicola			1	"Allobates bromelicola" Synonyms: "Colostethus bromelicola"
25	14	39	11	Allobates brunneus			1	"Allobates brunneus" Synonyms: "Colostethus brunneus"
41	0	41	41	Allobates caeruleodactylus			1	"Allobates caeruleodactylus" Synonyms: "Colostethus caeruleodactylus"
0	0	0	0	Allobates cepedai			1	"Allobates cepedai" Synonyms: "Colostethus cepedai"
23	8	31	15	Allobates chalcopis			1	"Allobates chalcopis" Synonyms: "Colostethus chalcopis"
0	0	0	0	Allobates conspicuus			1	"Allobates conspicuus" Synonyms: "Colostethus conspicuus"
3	3	6	0	Allobates crombiei			1	"Allobates crombiei" Synonyms: "Colostethus crombiei"
0	0	0	0	Allobates fratisenescus			1	"Allobates fratisenescus" Synonyms: "Colostethus fratisenescus"
0	0	0	0	Allobates fuscellus			1	"Allobates fuscellus" Synonyms: "Colostethus fuscellus"
0	0	0	0	Allobates gasconi			1	"Allobates gasconi" Synonyms: "Colostethus gasconi"
0	0	0	0	Allobates goianus			1	"Allobates goianus" Synonyms: "Colostethus goianus"
12	0	12	12	Allobates humilis			1	"Allobates humilis" Synonyms: "Colostethus humilis"
0	0	0	0	Allobates insperatus			1	"Allobates insperatus" Synonyms: "Colostethus insperatus"
1	1	2	0	Allobates juanii			1	"Allobates juanii" Synonyms: "Colostethus juanii"
14	3	17	11	Allobates kingsburyi			1	"Allobates kingsburyi" Synonyms: "Colostethus kingsburyi"
6	0	6	6	Allobates mandelorum			1	"Allobates mandelorum" Synonyms: "Colostethus mandelorum"
88	14	102	74	Allobates marchesianus			1	"Allobates marchesianus" Synonyms: "Colostethus marchesianus"
2	2	4	0	Allobates masniger			1	"Allobates masniger" Synonyms: "Colostethus masniger"
1	0	1	1	Allobates mcdiarmidi			1	"Allobates mcdiarmidi" Synonyms: "Colostethus mcdiarmidi"
0	0	0	0	Allobates melanolaemus			1	"Allobates melanolaemus" Synonyms: "Colostethus melanolaemus"
4	4	8	0	Allobates myersi			1	"Allobates myersi" Synonyms: "Epipedobates myersi"
14	12	26	2	Allobates nidicola			1	"Allobates nidicola" Synonyms: "Colostethus nidicola"
6	4	10	2	Allobates olfersioides			4	"Allobates olfersioides" Synonyms: "Colostethus alagoanus" OR "Colostethus capixaba" OR "Colostethus carioca" OR "Colostethus olfersioides"
0	0	0	0	Allobates ornatus			1	"Allobates ornatus" Synonyms: "Colostethus ornatus"
0	0	0	0	Allobates picachos			2	"Allobates picachos" Synonyms: "Colostethus picacho" OR "Colostethus picachos"
1	1	2	0	Allobates ranoides			1	"Allobates ranoides" Synonyms: "Colostethus ranoides"
0	0	0	0	Allobates rufulus			1	"Allobates rufulus" Synonyms: "Epipedobates rufulus"
0	0	0	0	Allobates sanmartini			1	"Allobates sanmartini" Synonyms: "Colostethus sanmartini"
7	7	14	0	Allobates sumtuosus			1	"Allobates sumtuosus" Synonyms: "Colostethus sumtuosus"
7	2	9	5	Allobates talamancae			1	"Allobates talamancae" Synonyms: "Colostethus talamancae"
1	0	1	1	Allobates trilineatus			1	"Allobates trilineatus" Synonyms: "Colostethus trilineatus"
1	0	1	1	Allobates undulatus			1	"Allobates undulatus" Synonyms: "Colostethus undulatus"
0	0	0	0	Allobates vanzolinius			1	"Allobates vanzolinius" Synonyms: "Colostethus vanzolinius"
1	1	2	0	Allobates wayuu			1	"Allobates wayuu" Synonyms: "Colostethus wayuu"
1	0	1	1	Alloblackburneus aegrotus			2	"Alloblackburneus aegrotus" Synonyms: "Blackburneus aegrotus" OR "Aphodius campestris"
0	0	0	0	Alloblackburneus cavidomus			1	"Alloblackburneus cavidomus" Synonyms: "Blackburneus cavidomus"
0	0	0	0	Alloblackburneus cynomysi			1	"Alloblackburneus cynomysi" Synonyms: "Blackburneus cynomysi"
0	0	0	0	Alloblackburneus fordi			2	"Alloblackburneus fordi" Synonyms: "Blackburneus fordi" OR "Aphodius fordi"
0	0	0	0	Alloblackburneus geomysi			1	"Alloblackburneus geomysi" Synonyms: "Blackburneus geomysi"
0	0	0	0	Alloblackburneus lentus			1	"Alloblackburneus lentus" Synonyms: "Blackburneus lentus"
0	0	0	0	Alloblackburneus rubeolus			2	"Alloblackburneus rubeolus" Synonyms: "Blackburneus rubeolus" OR "Aphodius copronymus"
0	0	0	0	Alloblackburneus saylori			1	"Alloblackburneus saylori" Synonyms: "Blackburneus saylori"
0	0	0	0	Alloblackburneus tenuistriatus			1	"Alloblackburneus tenuistriatus" Synonyms: "Blackburneus tenuistriatus"
0	0	0	0	Alloblackburneus troglodytes			2	"Alloblackburneus troglodytes" Synonyms: "Blackburneus troglodytes" OR "Aphodius troglodytes"
127	0	127	127	Allochrocebus lhoesti			3	"Allochrocebus lhoesti" Synonyms: "Cercopithecus lhoesti" OR "Cercopithecus thomasi" OR "Cercopithecus thomasi rutschuricus"
127	0	127	127	Allochrocebus solatus			1	"Allochrocebus solatus" Synonyms: "Cercopithecus solatus"
0	0	0	0	Allocotocera parvula			2	"Allocotocera parvula" Synonyms: "Allocotocera flavescens" OR "Leptomorphus parvula"
16	16	32	0	Allocricetulus eversmanni			4	"Allocricetulus eversmanni" Synonyms: "Cricetulus beljawi" OR "Mesocricetus microdon" OR "Cricetulus eversmanni belajevi" OR "Cricetulus eversmanni beljaevi"
0	0	0	0	Allodape interrupta			4	"Allodape interrupta" Synonyms: "Allodape bipunctata" OR "Allodape nitidicollis" OR "Allodape picticorpus" OR "Allodape scutelligera"
0	0	0	0	Allodape mirabilis			2	"Allodape mirabilis" Synonyms: "Allodape derufata" OR "Allodape flavocincta"
0	0	0	0	Allodessus megacephalus			1	"Allodessus megacephalus" Synonyms: "Liodessus megacephalus"
1	0	1	1	Allodessus oliveri			1	"Allodessus oliveri" Synonyms: "Liodessus oliveri"
0	0	0	0	Allodessus skottsbergi			1	"Allodessus skottsbergi" Synonyms: "Liodessus skottsbergi"
1	1	2	0	Allodia lugens			1	"Allodia lugens" Synonyms: "Mycetophila lugens"
0	0	0	0	Allodia ornaticollis			2	"Allodia ornaticollis" Synonyms: "Allodia falcata" OR "Mycetophila ornaticollis"
0	0	0	0	Allodia pistillata			1	"Allodia pistillata" Synonyms: "Brachycampta pistillata"
0	0	0	0	Allodia unicolor			1	"Allodia unicolor" Synonyms: "Brachycampta unicolor"
0	0	0	0	Allodiopsis cristata			2	"Allodiopsis cristata" Synonyms: "Mycetophila cristata" OR "Rymosia brevicornis"
0	0	0	0	Allodromia testacea			1	"Allodromia testacea" Synonyms: "Micrempis testacea"
1	1	2	0	Alloeocarpa incrustans			1	"Alloeocarpa incrustans" Synonyms: "Synstyela incrustans"
1	1	2	0	Alloeorhynchus flavipes			1	"Alloeorhynchus flavipes" Synonyms: "Pirates flavipes"
0	0	0	0	Allognosta burmanica			1	"Allognosta burmanica" Synonyms: "Allognosta kamaitiensis"
0	0	0	0	Allognosta flavofemoralis			1	"Allognosta flavofemoralis" Synonyms: "Allognosta foveifrons"
0	0	0	0	Allognosta fuscitarsis			5	"Allognosta fuscitarsis" Synonyms: "Beris fuscitarsis" OR "Sargus dorsalis" OR "Sargus pallipes" OR "Beris brevis" OR "Beris lata"
0	0	0	0	Allognosta obscuriventris			2	"Allognosta obscuriventris" Synonyms: "Metoponia obscuriventris" OR "Metoponia similis"
0	0	0	0	Allognosta vagans			5	"Allognosta vagans" Synonyms: "Metoponia vagans" OR "Allognosta sinensis" OR "Allognosta sapporensis" OR "Allognosta vangans" OR "Metoponia sapporoensis"
7	7	14	0	Allograpta exotica			2	"Allograpta exotica" Synonyms: "Allograpta fracta" OR "Syrphus exoticus"
8	8	16	0	Allograpta micrura			3	"Allograpta micrura" Synonyms: "Sphaerophoria micrura" OR "Sphaerophoria picticauda" OR "Sphaerophoria transversa"
13	13	26	0	Allograpta obliqua			5	"Allograpta obliqua" Synonyms: "Scaeva obliqua" OR "Syrphus baccides" OR "Syrphus dimemsus" OR "Syrphus securiferus" OR "Syrphus signatus"
0	0	0	0	Allograpta radiata			3	"Allograpta radiata" Synonyms: "Allograpta cubana" OR "Allograpta venusta" OR "Syrphus radiata"
0	0	0	0	Allohelea multilineata			1	"Allohelea multilineata" Synonyms: "Palpomyia multilineata"
0	0	0	0	Allohelea nebulosa			1	"Allohelea nebulosa" Synonyms: "Ceratopogon nebulosus"
0	0	0	0	Allokermes branigani			1	"Allokermes branigani" Synonyms: "Kermes branigani"
0	0	0	0	Allokermes cueroensis			1	"Allokermes cueroensis" Synonyms: "Kermes galliformis cueroensis"
0	0	0	0	Allokermes essigi			1	"Allokermes essigi" Synonyms: "Kermes essigi"
0	0	0	0	Allokermes galliformis			3	"Allokermes galliformis" Synonyms: "Kermes galliformis" OR "Kermes waldeni" OR "Kermes emoryi"
0	0	0	0	Allokermes gillettei			1	"Allokermes gillettei" Synonyms: "Kermes gillettei"
0	0	0	0	Allokermes grandis			2	"Allokermes grandis" Synonyms: "Kermes grandis" OR "Lecanium tubuliferum"
8	1	9	7	Allokermes kingi			2	"Allokermes kingi" Synonyms: "Kermes kingi" OR "Talla kingi"
0	0	0	0	Allokermes kosztarabi			1	"Allokermes kosztarabi" Synonyms: "Kermes kosztarabi"
3	0	3	3	Allokermes nivalis			3	"Allokermes nivalis" Synonyms: "Kermes nivalis" OR "Coccus nivalis" OR "Talla nivalis"
0	0	0	0	Allokermes rattani			2	"Allokermes rattani" Synonyms: "Kermes rattani" OR "Talla rattani"
1	1	2	0	Allolobophoridella eiseni			1	"Allolobophoridella eiseni" Synonyms: "Bimastos eiseni gracilis"
0	0	0	0	Allomyella crinipes			1	"Allomyella crinipes" Synonyms: "Microprosopa crinipes"
0	0	0	0	Allomyella frigida			1	"Allomyella frigida" Synonyms: "Cordilura frigida"
0	0	0	0	Allomyella portenkoi			1	"Allomyella portenkoi" Synonyms: "Microprosopa portenkoi"
0	0	0	0	Allomyella unguiculata			1	"Allomyella unguiculata" Synonyms: "Allomyia unguiculata"
0	0	0	0	Allomyia acanthis			1	"Allomyia acanthis" Synonyms: "Imania acanthis"
0	0	0	0	Allomyia bifosa			1	"Allomyia bifosa" Synonyms: "Imania bifosa"
0	0	0	0	Allomyia cascadis			1	"Allomyia cascadis" Synonyms: "Imania cascadis"
0	0	0	0	Allomyia chama			1	"Allomyia chama" Synonyms: "Imania chama"
2	2	4	0	Allomyia gnathos			1	"Allomyia gnathos" Synonyms: "Imania gnathos"
0	0	0	0	Allomyia picoides			1	"Allomyia picoides" Synonyms: "Imania picoides"
0	0	0	0	Allomyia renoa			1	"Allomyia renoa" Synonyms: "Algonquina renoa"
0	0	0	0	Allomyia tripunctata			1	"Allomyia tripunctata" Synonyms: "Apatania tripunctata"
1	1	2	0	Allonais chelata			1	"Allonais chelata" Synonyms: "Allonais paraguayensis chelata"
3	3	6	0	Allonais inaequalis			2	"Allonais inaequalis" Synonyms: "Allonais inequalis" OR "Nais pectinata inaequalis"
12	5	17	7	Allonais paraguayensis			1	"Allonais paraguayensis" Synonyms: "Nais paraguayensis"
0	0	0	0	Allonautilus perforatus			1	"Allonautilus perforatus" Synonyms: "Nautilus perforatus"
7	2	9	5	Allonautilus scrobiculatus			1	"Allonautilus scrobiculatus" Synonyms: "Nautilus scrobiculatus"
314	238	552	76	Allonemobius fasciatus			2	"Allonemobius fasciatus" Synonyms: "Gryllus fasciatus" OR "Nemobius fasciatus"
1	1	2	0	Allonemobius griseus			1	"Allonemobius griseus" Synonyms: "Nemobius griseus"
0	0	0	0	Allonemobius maculatus			1	"Allonemobius maculatus" Synonyms: "Nemobius maculatus"
418	416	834	2	Allonemobius socius			1	"Allonemobius socius" Synonyms: "Allonemobius fasciatus socius"
0	0	0	0	Allonemobius sparsalsus			2	"Allonemobius sparsalsus" Synonyms: "Allonemobius sparsalus" OR "Allonemobius spartalsus"
2	2	4	0	Alloniscus oahuensis			1	"Alloniscus oahuensis" Synonyms: "Alloniscus floresianus"
0	0	0	0	Allopaa barmoachensis			1	"Allopaa barmoachensis" Synonyms: "Paa barmoachensis"
1	0	1	1	Allopaa hazarensis			3	"Allopaa hazarensis" Synonyms: "Paa hazarensis" OR "Nanorana hazarensis" OR "Rana hazarensis"
0	0	0	0	Allopachria dieterlei			1	"Allopachria dieterlei" Synonyms: "Allopachria dieterleorum"
0	0	0	0	Allopachria hautmanni			1	"Allopachria hautmanni" Synonyms: "Allopachria hautmannorum"
0	0	0	0	Allopachria scholzi			1	"Allopachria scholzi" Synonyms: "Allopachria scholzorum"
0	0	0	0	Allopachria schramhauseri			1	"Allopachria schramhauseri" Synonyms: "Allopachria schramhauserorum"
0	0	0	0	Allopachria weinbergeri			1	"Allopachria weinbergeri" Synonyms: "Allopachria weinbergerorum"
0	0	0	0	Allopatiria ocellifera			5	"Allopatiria ocellifera" Synonyms: "Asterina ocellifera" OR "Parasterina africana" OR "Patiria ocellifera" OR "Patiria pulla" OR "Patiria rosea"
0	0	0	0	Alloperla nanina			1	"Alloperla nanina" Synonyms: "Sweltsa nanina"
0	0	0	0	Allophorocera aldrichi			1	"Allophorocera aldrichi" Synonyms: "Erycia aldrichi"
0	0	0	0	Allophorocera arator			1	"Allophorocera arator" Synonyms: "Masicera arator"
0	0	0	0	Allophorocera australis			1	"Allophorocera australis" Synonyms: "Sturmia australis"
0	0	0	0	Allophorocera celeris			1	"Allophorocera celeris" Synonyms: "Masicera celer"
0	0	0	0	Allophorocera chaetosa			1	"Allophorocera chaetosa" Synonyms: "Sisyrosturmia chaetosa"
0	0	0	0	Allophorocera delecta			1	"Allophorocera delecta" Synonyms: "Erycia delecta"
0	0	0	0	Allophorocera flavitarsa			1	"Allophorocera flavitarsa" Synonyms: "Erycia flavitarsa"
0	0	0	0	Allophorocera occidentalis			2	"Allophorocera occidentalis" Synonyms: "Erycia levata" OR "Sturmia occidentalis"
0	0	0	0	Allophorocera picata			1	"Allophorocera picata" Synonyms: "Erycia picata"
0	0	0	0	Allophorocera ruficornis			1	"Allophorocera ruficornis" Synonyms: "Pilatea ruficornis"
0	0	0	0	Allophorocera sectilis			1	"Allophorocera sectilis" Synonyms: "Erycia sectilis"
0	0	0	0	Allophorocera varifrons			1	"Allophorocera varifrons" Synonyms: "Erycia varifrons"
104	104	208	0	Allophryne ruthveni			2	"Allophryne ruthveni" Synonyms: "Sphaenorhynchus seabrai" OR "Sphoenohyla seabrai"
0	0	0	0	Allopiophila testacea			1	"Allopiophila testacea" Synonyms: "Mycetaulus testacea"
4	4	8	0	Allorchestes angusta			1	"Allorchestes angusta" Synonyms: "Allorchestes vladimiri"
213	213	426	0	Allorchestes compressa			3	"Allorchestes compressa" Synonyms: "Allorchestes australis" OR "Allorchestes diemenensis" OR "Allorchestes gaimardii"
0	0	0	0	Allorchestes novizealandiae			3	"Allorchestes novizealandiae" Synonyms: "Allorchestes chiltoni" OR "Allorchestes didactyla" OR "Allorchestes intrepida"
2	2	4	0	Alloretochus peruanicus			1	"Alloretochus peruanicus" Synonyms: "Cercobrachys peruanicus"
0	0	0	0	Allorhadinorhynchus segmentatus			1	"Allorhadinorhynchus segmentatus" Synonyms: "Micracanthorhynchina segmentata"
46	21	67	25	Allostichaster capensis			5	"Allostichaster capensis" Synonyms: "Allostichaster hebes" OR "Allostichaster inaequalis" OR "Asterias capensis" OR "Cosmasterias capensis" OR "Stephanasterias hebes"
0	0	0	0	Allostichaster harttii			2	"Allostichaster harttii" Synonyms: "Asterias harttii" OR "Leptasterias harttii"
17	17	34	0	Allostichaster insignis			1	"Allostichaster insignis" Synonyms: "Stichaster insignis"
19	19	38	0	Allostichaster polyplax			3	"Allostichaster polyplax" Synonyms: "Asteracanthion polyplax" OR "Asterias polyplax" OR "Stichaster polyplax"
25	25	50	0	Allotanais hirsutus			5	"Allotanais hirsutus" Synonyms: "Anatanais hirsutus" OR "Anatanais nierstraszi" OR "Archaeotanias hirsutus" OR "Tanais hirsutus" OR "Tanais nierstraszi"
1	1	2	0	Allothereua maculata			1	"Allothereua maculata" Synonyms: "Allothereua simplex"
8	1	9	7	Allotoca diazi			1	"Allotoca diazi" Synonyms: "Neoophorus diazi"
0	0	0	0	Allotrichoma abdominale			1	"Allotrichoma abdominale" Synonyms: "Hecamede abdominalis"
0	0	0	0	Allotrichoma faciale			1	"Allotrichoma faciale" Synonyms: "Pseudohecamede facialis"
0	0	0	0	Allotrichoma lasicercum			1	"Allotrichoma lasicercum" Synonyms: "Allotrichoma lasiocercum"
0	0	0	0	Allotrichoma laterale			1	"Allotrichoma laterale" Synonyms: "Hecamede laterale"
0	0	0	0	Allotrichoma simplex			1	"Allotrichoma simplex" Synonyms: "Discocerina simplex"
0	0	0	0	Alluaudomyia bella			1	"Alluaudomyia bella" Synonyms: "Ceratopogon bellus"
1	1	2	0	Alluaudomyia parva			1	"Alluaudomyia parva" Synonyms: "Alluaudomyia downesi"
0	0	0	0	Alluaudomyia poeyi			1	"Alluaudomyia poeyi" Synonyms: "Isoecacta poeyi"
7	7	14	0	Alma nilotica			1	"Alma nilotica" Synonyms: "Alma aegypticus"
0	0	0	0	Alofa sodalis			1	"Alofa sodalis" Synonyms: "Cardiastethus sodalis"
0	0	0	0	Aloha artemisiae			1	"Aloha artemisiae" Synonyms: "Nesopleias artemisiae"
0	0	0	0	Aloha campylothecae			1	"Aloha campylothecae" Synonyms: "Aloha kaalensis"
0	0	0	0	Aloha dubautiae			1	"Aloha dubautiae" Synonyms: "Nesopleias dubautiae"
5	5	10	0	Alomasoma belyaevi			1	"Alomasoma belyaevi" Synonyms: "Alomasoma lanai"
15	15	30	0	Alona monacantha			1	"Alona monacantha" Synonyms: "Alona monacanthus"
85	85	170	0	Alona rectangula			1	"Alona rectangula" Synonyms: "Alona rectangulata"
255	255	510	0	Alopias vulpinus			4	"Alopias vulpinus" Synonyms: "Alopias caudatus" OR "Alopias greyi" OR "Squalus vulpinus" OR "Vulpecula marina"
0	0	0	0	Alopochelidon fucata			1	"Alopochelidon fucata" Synonyms: "Stelgidopteryx fucata"
110	32	142	78	Alopochen aegyptiaca			1	"Alopochen aegyptiaca" Synonyms: "Alopochen aegyptiacus"
248	242	490	6	Alosa aestivalis			1	"Alosa aestivalis" Synonyms: "Pomolobus aestivalis"
352	21	373	331	Alosa agone			6	"Alosa agone" Synonyms: "Alosa fallax" OR "Alosa fallax fallax" OR "Alosa fallax nilotica" OR "Alosa fallax lacustris" OR "Alosa fallax benacensis" OR "Alosa algeriensis"
340	339	679	1	Alosa alosa			1	"Alosa alosa" Synonyms: "Clupea alosa"
5	5	10	0	Alosa braschnikowi			1	"Alosa braschnikowi" Synonyms: "Alosa brashnikovi"
23	23	46	0	Alosa chrysochloris			1	"Alosa chrysochloris" Synonyms: "Pomolobus chrysochloris"
0	0	0	0	Alosa curensis			2	"Alosa curensis" Synonyms: "Alosa brashnikovi curensis" OR "Alosa braschnikowi curensis"
11	11	22	0	Alosa kessleri			1	"Alosa kessleri" Synonyms: "Alosa kessleri kessleri"
17	2	19	15	Alosa killarnensis			1	"Alosa killarnensis" Synonyms: "Alosa fallax killarnensis"
11	11	22	0	Alosa macedonica			1	"Alosa macedonica" Synonyms: "Alosa caspia macedonica"
12	12	24	0	Alosa mediocris			1	"Alosa mediocris" Synonyms: "Pomolobus mediocris"
49	49	98	0	Alosa pontica			1	"Alosa pontica" Synonyms: "Alosa pontica pontica"
4	4	8	0	Alosa saposchnikowii			1	"Alosa saposchnikowii" Synonyms: "Alosa saposchnikovi"
0	0	0	0	Alosa suworowi			1	"Alosa suworowi" Synonyms: "Clupeonella suworowi"
5	4	9	1	Alosa tanaica			3	"Alosa tanaica" Synonyms: "Alosa caspia bulgarica" OR "Alosa caspia palaeostomi" OR "Alosa caspia tanaica"
0	0	0	0	Alosa volgensis			1	"Alosa volgensis" Synonyms: "Alosa kessleri volgensis"
10	8	18	2	Alouatta arctoidea			2	"Alouatta arctoidea" Synonyms: "Simia ursinus" OR "Alouatta seniculus arctoidea"
256	256	512	0	Alouatta belzebul			5	"Alouatta belzebul" Synonyms: "Simia beelzebub" OR "Mycetes flavimanus" OR "Mycetes rufimanus" OR "Alouatta belzebul tapojozensis" OR "Mycetes belzebul mexianae"
876	864	1740	12	Alouatta caraya			3	"Alouatta caraya" Synonyms: "Mycetes barbatus" OR "Stentor niger" OR "Simia straminea"
3	3	6	0	Alouatta discolor			1	"Alouatta discolor" Synonyms: "Mycetes discolor"
5	5	10	0	Alouatta macconnelli			1	"Alouatta macconnelli" Synonyms: "Alouatta insulanus"
1915	1915	3830	0	Alouatta palliata			6	"Alouatta palliata" Synonyms: "Alouatta aequatorialis" OR "Alouatta inclamax" OR "Mycetes niger" OR "Alouatta palliata inconsonans" OR "Alouatta palliata quichua" OR "Alouatta palliata matagalpae"
672	672	1344	0	Alouatta pigra			2	"Alouatta pigra" Synonyms: "Mycetes villosus" OR "Alouatta palliata luctuosa"
1	1	2	0	Alouatta ululata			1	"Alouatta ululata" Synonyms: "Alouatta belzebul ululata"
0	0	0	0	Alpheopsis trispinosus			1	"Alpheopsis trispinosus" Synonyms: "Alpheopsis trispinosa"
16	16	32	0	Alphestes afer			1	"Alphestes afer" Synonyms: "Epinephelus afer"
1	1	2	0	Alphestes multiguttatus			1	"Alphestes multiguttatus" Synonyms: "Epinephelus multiguttatus"
71	27	98	44	Alpheus angulosus			1	"Alpheus angulosus" Synonyms: "Alpheus angulatus"
43	43	86	0	Alpheus armatus			1	"Alpheus armatus" Synonyms: "Alpheaus armatus"
0	0	0	0	Alpheus bisincisus			1	"Alpheus bisincisus" Synonyms: "Crangon bis-incisus"
4	4	8	0	Alpheus brevicristatus			2	"Alpheus brevicristatus" Synonyms: "Crangon brevicristatus" OR "Alpheus kingsleyi"
14	9	23	5	Alpheus digitalis			2	"Alpheus digitalis" Synonyms: "Alpheus distinguendus" OR "Crangon distinguendus"
6	6	12	0	Alpheus euphrosyne			2	"Alpheus euphrosyne" Synonyms: "Crangon euprosyne" OR "Crangon euphrosyne"
27	27	54	0	Alpheus glaber			1	"Alpheus glaber" Synonyms: "Cancer glaber"
8	8	16	0	Alpheus gracilipes			1	"Alpheus gracilipes" Synonyms: "Crangon gracilipes"
201	201	402	0	Alpheus heterochaelis			3	"Alpheus heterochaelis" Synonyms: "Halopsyche lutaria" OR "Alpheus lutarius" OR "Crangon heterochaelis"
1	1	2	0	Alpheus hoplocheles			1	"Alpheus hoplocheles" Synonyms: "Crangon hoplocheles"
14	14	28	0	Alpheus japonicus			2	"Alpheus japonicus" Synonyms: "Alpheus longimanus" OR "Crangon japonica"
0	0	0	0	Alpheus spongiarum			3	"Alpheus spongiarum" Synonyms: "Alpheus crinitus sponiarum" OR "Alpheus paraculeipes" OR "Alpheus crinitus spongiarum"
0	0	0	0	Alpheus sublucanus			8	"Alpheus sublucanus" Synonyms: "Cancer sublucanus" OR "Alpheus ventrosus" OR "Crangon ventricosus" OR "Alpheus laevis" OR "Alpheoides laevis" OR "Crangon laevis" OR "Alpheus rouxii" OR "Crangon latipes"
1	1	2	0	Alpioniscus balthasari			1	"Alpioniscus balthasari" Synonyms: "Illyrionethes balthasari"
1	1	2	0	Alpioniscus strasseri			2	"Alpioniscus strasseri" Synonyms: "Illyrionethes enriquesi" OR "Illyrionethes strasseri"
0	0	0	0	Alsangelisca takeuchii			1	"Alsangelisca takeuchii" Synonyms: "Philophylla takeuchii"
5	2	7	3	Alsodes coppingeri			1	"Alsodes coppingeri" Synonyms: "Eupsophus coppingeri"
2	2	4	0	Alsodes laevis			1	"Alsodes laevis" Synonyms: "Telmatobius laevis"
10	4	14	6	Alsodes montanus			1	"Alsodes montanus" Synonyms: "Telmatobius montanus"
2	2	4	0	Alsodes monticola			1	"Alsodes monticola" Synonyms: "Eupsophus monticola"
1	1	2	0	Alsodes nodosus			2	"Alsodes nodosus" Synonyms: "Eupsophus illotus" OR "Eupsophus nodosus"
0	0	0	0	Altekon orchidensis			1	"Altekon orchidensis" Synonyms: "Garaga orchidensis"
0	0	0	0	Althos pectoralis			1	"Althos pectoralis" Synonyms: "Margus pectoralis"
0	0	0	0	Alticola albicaudus			2	"Alticola albicaudus" Synonyms: "Alticola albicauda" OR "Alticola acmaeus"
14	14	28	0	Alticola argentatus			12	"Alticola argentatus" Synonyms: "Microtus argurus" OR "Arvicola blanfordi" OR "Alticola gracilis" OR "Alticola longicauda" OR "Alticola phasma" OR "Arvicola severtzovi" OR "Alticola villosa" OR "Alticola worthingtoni" OR "Alticola blanfordi lahulius" OR "Alticola argentata rosanovi" OR "Alticola argentata shnitnikovi" OR "Alticola worthingtoni subluteus"
10	10	20	0	Alticola macrotis			2	"Alticola macrotis" Synonyms: "Alticola altaica" OR "Alticola vinogradovi"
0	0	0	0	Alticola montosa			1	"Alticola montosa" Synonyms: "Microtus imitator"
7	7	14	0	Alticola roylei			1	"Alticola roylei" Synonyms: "Alticola roylei cautus"
1	1	2	0	Alticola semicanus			1	"Alticola semicanus" Synonyms: "Alticola semicanus alleni"
9	8	17	1	Alticola stoliczkanus			6	"Alticola stoliczkanus" Synonyms: "Alticola stracheyi" OR "Microtus acrophilus" OR "Microtus cricetulus" OR "Microtus lama" OR "Microtus nanschanicus" OR "Arvicola stracheyi"
6	6	12	0	Alticola strelzowi			2	"Alticola strelzowi" Synonyms: "Platycranius strelzowi depressus" OR "Microtus strelzowi desertorum"
14	14	28	0	Alticus monochrus			1	"Alticus monochrus" Synonyms: "Damania anjouanae"
1	0	1	1	Altiphrynoides osgoodi			1	"Altiphrynoides osgoodi" Synonyms: "Spinophrynoides osgoodi"
1	0	1	1	Altmanella freidris			1	"Altmanella freidris" Synonyms: "Kincaidiana freidris"
7	7	14	0	Altolamprologus compressiceps			1	"Altolamprologus compressiceps" Synonyms: "Lamprologus compressiceps"
1	1	2	0	Altrichthys azurelineatus			1	"Altrichthys azurelineatus" Synonyms: "Chromis azurelineatus"
2	1	3	1	Aluterus heudelotii			1	"Aluterus heudelotii" Synonyms: "Aluterus heudeloti"
142	140	282	2	Aluterus monoceros			2	"Aluterus monoceros" Synonyms: "Balistes monoceros" OR "Alutera monoceros"
2	1	3	1	Aluterus schoepfii			3	"Aluterus schoepfii" Synonyms: "Aluterus schoepfi" OR "Aluterus punctata" OR "Balistes schoepfii"
33	8	41	25	Aluterus scriptus			4	"Aluterus scriptus" Synonyms: "Osbeckia scripta" OR "Balistes scriptus" OR "Alutera scriptus" OR "Alutera scripta"
0	0	0	0	Alvania aequisculpta			1	"Alvania aequisculpta" Synonyms: "Rissoa grippiana"
0	0	0	0	Alvania brychia			4	"Alvania brychia" Synonyms: "Rissoa americana" OR "Alvania janmayeni" OR "Alvania sibirica" OR "Cingula bryanti"
0	0	0	0	Alvania carpenteri			1	"Alvania carpenteri" Synonyms: "Alvania reticulata"
0	0	0	0	Alvania compacta			2	"Alvania compacta" Synonyms: "Alvania iliuliukensis" OR "Alvania acutelirata"
0	0	0	0	Alvania exarata			1	"Alvania exarata" Synonyms: "Alvania arenaria"
0	0	0	0	Alvania harpa			1	"Alvania harpa" Synonyms: "Pusillina harpa"
6	6	12	0	Alydus calcaratus			2	"Alydus calcaratus" Synonyms: "Cimex calcaratus" OR "Alydus pluto"
0	0	0	0	Alypia langtoni			1	"Alypia langtoni" Synonyms: "Alypia brannani"
0	0	0	0	Amakusanthura californiensis			1	"Amakusanthura californiensis" Synonyms: "Apanthura californiensis"
1	0	1	1	Amakusanthura inornata			1	"Amakusanthura inornata" Synonyms: "Apanthura inornata"
1	1	2	0	Amakusanthura magnifica			2	"Amakusanthura magnifica" Synonyms: "Apanthuretta magnifica" OR "Apanthura magnifica"
1	1	2	0	Amakusanthura signata			1	"Amakusanthura signata" Synonyms: "Apanthura signata"
0	0	0	0	Amalus haemorrhous			1	"Amalus haemorrhous" Synonyms: "Anthonomus robinsoni"
0	0	0	0	Amannus vittiger			1	"Amannus vittiger" Synonyms: "Amannus brevis"
52	52	104	0	Amara aenea			1	"Amara aenea" Synonyms: "Amara devincta"
0	0	0	0	Amara apachensis			4	"Amara apachensis" Synonyms: "Amara specularis" OR "Amara amplipennis" OR "Amara patula" OR "Amara decora"
4	4	8	0	Amara apricaria			1	"Amara apricaria" Synonyms: "Stenolophus apricaria"
0	0	0	0	Amara aurata			8	"Amara aurata" Synonyms: "Amara rotundiceps" OR "Amara jacinto" OR "Amara farallonica" OR "Amara clememtina" OR "Amara hilaris" OR "Amara angustior" OR "Stenolophus aurata" OR "Amara clementina"
0	0	0	0	Amara avida			1	"Amara avida" Synonyms: "Stenolophus avida"
4	4	8	0	Amara bifrons			2	"Amara bifrons" Synonyms: "Stenolophus bifrons" OR "Harpalus bifrons"
0	0	0	0	Amara blanchardi			2	"Amara blanchardi" Synonyms: "Amara sponsor" OR "Amara tartarea"
0	0	0	0	Amara browni			1	"Amara browni" Synonyms: "Stenolophus brownii"
1	1	2	0	Amara brunnea			2	"Amara brunnea" Synonyms: "Stenolophus brunnea" OR "Harpalus brunneus"
5	5	10	0	Amara californica			4	"Amara californica" Synonyms: "Amara mexicana" OR "Amara robustula" OR "Amara perspecta" OR "Stenolophus californica"
1	1	2	0	Amara carinata			2	"Amara carinata" Synonyms: "Amara concreta" OR "Amara spadicea"
0	0	0	0	Amara chalcea			4	"Amara chalcea" Synonyms: "Amara inpunctata" OR "Amara jucunda" OR "Amara maneei" OR "Stenolophus chalcea"
1	1	2	0	Amara coelebs			1	"Amara coelebs" Synonyms: "Amara rustica"
0	0	0	0	Amara colvillensis			1	"Amara colvillensis" Synonyms: "Stenolophus colvillensis"
0	0	0	0	Amara confusa			2	"Amara confusa" Synonyms: "Amara modulata" OR "Amara castalia"
0	0	0	0	Amara deparca			1	"Amara deparca" Synonyms: "Amara bowditchi"
0	0	0	0	Amara discors			3	"Amara discors" Synonyms: "Amara spaldingi" OR "Amara scolopax" OR "Stenolophus discors"
13	13	26	0	Amara familiaris			1	"Amara familiaris" Synonyms: "Amara humilis"
2	2	4	0	Amara farcta			2	"Amara farcta" Synonyms: "Amara lauta" OR "Amara finitima"
0	0	0	0	Amara fortis			1	"Amara fortis" Synonyms: "Stenolophus fortis"
0	0	0	0	Amara gibba			1	"Amara gibba" Synonyms: "Amara paganica"
0	0	0	0	Amara glacialis			1	"Amara glacialis" Synonyms: "Stenolophus glacialis"
0	0	0	0	Amara harpalina			1	"Amara harpalina" Synonyms: "Amara shantzi"
0	0	0	0	Amara hicksi			1	"Amara hicksi" Synonyms: "Stenolophus hicksi"
0	0	0	0	Amara idahoana			2	"Amara idahoana" Synonyms: "Amara idaloana" OR "Stenolophus idahoana"
0	0	0	0	Amara insignis			1	"Amara insignis" Synonyms: "Stenolophus insignis"
0	0	0	0	Amara insularis			1	"Amara insularis" Synonyms: "Stenolophus insularis"
0	0	0	0	Amara jacobina			1	"Amara jacobina" Synonyms: "Amara stupida"
6	6	12	0	Amara latior			1	"Amara latior" Synonyms: "Amara relicta"
3	3	6	0	Amara littoralis			1	"Amara littoralis" Synonyms: "Amara acuticauda"
0	0	0	0	Amara musculis			3	"Amara musculis" Synonyms: "Amara pimalis" OR "Amara minnesotana" OR "Stenolophus musculis"
0	0	0	0	Amara neomexicana			3	"Amara neomexicana" Synonyms: "Amara novella" OR "Amara vegasemsis" OR "Amara vegasensis"
1	1	2	0	Amara obesa			1	"Amara obesa" Synonyms: "Stenolophus obesus"
0	0	0	0	Amara pomona			3	"Amara pomona" Synonyms: "Amara virgilax" OR "Amara americana" OR "Amara vigilax"
0	0	0	0	Amara pseudobrunnea			1	"Amara pseudobrunnea" Synonyms: "Stenolophus pseudobrunnea"
12	12	24	0	Amara quenseli			3	"Amara quenseli" Synonyms: "Amara purpurascens" OR "Amara horni" OR "Stenolophus quenseli"
0	0	0	0	Amara rectangula			1	"Amara rectangula" Synonyms: "Amara retangula"
0	0	0	0	Amara rubrica			4	"Amara rubrica" Synonyms: "Amara haldermani" OR "Amara ferruginea" OR "Stenolophus rubrica" OR "Amara haldemani"
0	0	0	0	Amara schwarzi			1	"Amara schwarzi" Synonyms: "Stenolophus schwarzi"
0	0	0	0	Amara scitula			1	"Amara scitula" Synonyms: "Amara immunda"
0	0	0	0	Amara sinuosa			1	"Amara sinuosa" Synonyms: "Stenolophus sinuosa"
0	0	0	0	Amara sodalicia			1	"Amara sodalicia" Synonyms: "Amara sodalica"
0	0	0	0	Amara spuria			1	"Amara spuria" Synonyms: "Stenolophus spuria"
0	0	0	0	Amara volatilis			1	"Amara volatilis" Synonyms: "Amara virginica"
0	0	0	0	Amarginops bocagii			1	"Amarginops bocagii" Synonyms: "Chrysichthys bocagii"
0	0	0	0	Amaryllis bathycephalus			1	"Amaryllis bathycephalus" Synonyms: "Amaryllis brevicornis"
0	0	0	0	Amaryllis macrophthalmus			1	"Amaryllis macrophthalmus" Synonyms: "Amaryllis affinis"
0	0	0	0	Amathomyia antennata			1	"Amathomyia antennata" Synonyms: "Atomosia antennata"
0	0	0	0	Amaurochrous dubius			1	"Amaurochrous dubius" Synonyms: "Scutellera dubia"
5	5	10	0	Amauromyza abnormalis			1	"Amauromyza abnormalis" Synonyms: "Agromyza abnormalis"
0	0	0	0	Amauromyza albidohalterata			1	"Amauromyza albidohalterata" Synonyms: "Agromyza albidohalterata"
0	0	0	0	Amauromyza auriceps			1	"Amauromyza auriceps" Synonyms: "Agromyza auriceps"
9	9	18	0	Amauromyza flavifrons			1	"Amauromyza flavifrons" Synonyms: "Agromyza flavifrons"
0	0	0	0	Amauromyza indecisa			1	"Amauromyza indecisa" Synonyms: "Agromyza indecisa"
1	1	2	0	Amauromyza karli			1	"Amauromyza karli" Synonyms: "Dizygomyza karli"
6	6	12	0	Amauromyza maculosa			1	"Amauromyza maculosa" Synonyms: "Agromyza maculosa"
1	1	2	0	Amauromyza pleuralis			1	"Amauromyza pleuralis" Synonyms: "Agromyza pleuralis"
1	1	2	0	Amauromyza shepherdiae			1	"Amauromyza shepherdiae" Synonyms: "Amuaromyza shepherdiae"
1	1	2	0	Amauromyza subinfumata			1	"Amauromyza subinfumata" Synonyms: "Agromyza subinfumata"
3	3	6	0	Amauropsis islandica			1	"Amauropsis islandica" Synonyms: "Natica helicoides"
8	0	8	8	Amaurornis flavirostra			1	"Amaurornis flavirostra" Synonyms: "Limnocorax flavirostra"
0	0	0	0	Amaurornis isabellina			1	"Amaurornis isabellina" Synonyms: "Amaurornis isabellinus"
1	1	2	0	Amaurornis olivacea			1	"Amaurornis olivacea" Synonyms: "Amaurornis olivaceus"
0	0	0	0	Amaurospiza aequatorialis			1	"Amaurospiza aequatorialis" Synonyms: "Amaurospiza concolor aequatorialis"
19	19	38	0	Amazilia cyanocephala			1	"Amazilia cyanocephala" Synonyms: "Amazilia verticalis"
1	1	2	0	Amazilia decora			1	"Amazilia decora" Synonyms: "Amazilia amabilis decora"
48	48	96	0	Amazona finschi			1	"Amazona finschi" Synonyms: "Amazona finschia"
63	63	126	0	Amazona guildingii			1	"Amazona guildingii" Synonyms: "Amazona guildingi"
13	13	26	0	Amazona imperialis			1	"Amazona imperialis" Synonyms: "Amazona imperalis"
19	19	38	0	Amazona tucumana			1	"Amazona tucumana" Synonyms: "Amazona tucumara"
0	0	0	0	Ambasia atlanticus			3	"Ambasia atlanticus" Synonyms: "Gammarus atlanticus" OR "Ambasia danielssenii" OR "Ambasia marina"
0	0	0	0	Ambasiella murmanica			1	"Ambasiella murmanica" Synonyms: "Ambasia murmanica"
18	13	31	5	Ambassis ambassis			2	"Ambassis ambassis" Synonyms: "Ambassis commersonii" OR "Ambassis productus"
0	0	0	0	Ambassis buruensis			1	"Ambassis buruensis" Synonyms: "Chanda beruensis"
45	44	89	1	Ambassis interrupta			1	"Ambassis interrupta" Synonyms: "Ambassis interruptus"
0	0	0	0	Amblema elliottii			1	"Amblema elliottii" Synonyms: "Unio elliottii"
11	11	22	0	Amblema neislerii			1	"Amblema neislerii" Synonyms: "Unio neislerii"
291	290	581	1	Amblema plicata			18	"Amblema plicata" Synonyms: "Amblema plicata plicata" OR "Amblema plicata perplicata" OR "Amblema costata" OR "Unio plicata" OR "Unio peruviana" OR "Unio rariplicata" OR "Unio undulatus" OR "Unio perplicatus" OR "Unio hippopoeus" OR "Unio atrocostatus" OR "Unio latecostatus" OR "Unio pearlensis" OR "Unio brazosensis" OR "Unio lincecumii" OR "Unio pauciplicatus" OR "Unio quintardii" OR "Unio pilsb…
0	0	0	0	Amblonoxia carpenteri			2	"Amblonoxia carpenteri" Synonyms: "Thyce pistoria" OR "Thyce crinicollis"
0	0	0	0	Amblonoxia fieldi			2	"Amblonoxia fieldi" Synonyms: "Thyce angusticollis" OR "Thyce simplicipes"
0	0	0	0	Amblonoxia harfordi			3	"Amblonoxia harfordi" Synonyms: "Thyce squamosa" OR "Thyce longipalpis" OR "Thyce nanella"
0	0	0	0	Amblonoxia palpalis			14	"Amblonoxia palpalis" Synonyms: "Thyce fossiger" OR "Thyce pulverea" OR "Thyce blaisdelli" OR "Microphylla quedenfeldtii" OR "Thyce angustula" OR "Thyce aperta" OR "Thyce brevitarsis" OR "Thyce nitidula" OR "Thyce ochreata" OR "Thyce rotundicauda" OR "Thyce vestita" OR "Thyce aurata" OR "Thyce cinerea" OR "Thyce clypeata"
0	0	0	0	Amblopusa brevipes			1	"Amblopusa brevipes" Synonyms: "Diaulota brevipes"
0	0	0	0	Amblyceps laticeps			1	"Amblyceps laticeps" Synonyms: "Olyra laticeps"
0	0	0	0	Amblycirrhitus bimacula			1	"Amblycirrhitus bimacula" Synonyms: "Amblycirrhitus bimaculata"
0	0	0	0	Amblycoryphenes amblycoryphae			2	"Amblycoryphenes amblycoryphae" Synonyms: "Sarcophaga amblycoryphae" OR "Sarcophaga lorena"
0	0	0	0	Amblycoryphenes convena			2	"Amblycoryphenes convena" Synonyms: "Amblycoryphenes rufipes" OR "Sarcophaga convena"
0	0	0	0	Amblycoryphenes ignipes			1	"Amblycoryphenes ignipes" Synonyms: "Sarcophaga ignipes"
0	0	0	0	Amblycoryphenes putilla			1	"Amblycoryphenes putilla" Synonyms: "Sarcophaga putilla"
0	0	0	0	Amblyderus granularis			1	"Amblyderus granularis" Synonyms: "Amblyderus punctiger"
1	1	2	0	Amblyderus obesus			1	"Amblyderus obesus" Synonyms: "Amblyderus albicans"
0	0	0	0	Amblyderus pallens			1	"Amblyderus pallens" Synonyms: "Amblyderus arenarius"
1	1	2	0	Amblyderus parviceps			1	"Amblyderus parviceps" Synonyms: "Amblyderus gracilentus"
0	0	0	0	Amblydoras hancockii			1	"Amblydoras hancockii" Synonyms: "Doras hancockii"
0	0	0	0	Amblygaster clupeoides			1	"Amblygaster clupeoides" Synonyms: "Sardinella clupeoides"
1	0	1	1	Amblygaster leiogaster			3	"Amblygaster leiogaster" Synonyms: "Amblygaster okinawensis" OR "Clupea okinawensis" OR "Sardinella leiogaster"
40	36	76	4	Amblygaster sirm			5	"Amblygaster sirm" Synonyms: "Sardinops sirm" OR "Clupea pinguis" OR "Sardinella sirm" OR "Sardinops dakini" OR "Sardinella leiogastroides"
19	19	38	0	Amblyglyphidodon curacao			5	"Amblyglyphidodon curacao" Synonyms: "Abudefduf curacao" OR "Chaetodon curacao" OR "Amblyglyphidodon nudirostrum" OR "Glyphisodon smaragdinus" OR "Glyphisodon trifasciatus"
55	46	101	9	Amblyglyphidodon leucogaster			3	"Amblyglyphidodon leucogaster" Synonyms: "Abudefduf leucogaster" OR "Glyphisodon leucogaster" OR "Glyphisodon orbicularis"
0	0	0	0	Amblyglyphidodon ternatensis			4	"Amblyglyphidodon ternatensis" Synonyms: "Abudefduf philippinus" OR "Glyphisodon nigrifrons" OR "Glyphisodon schlegelii" OR "Glyphisodon ternatensis"
1	1	2	0	Amblygnathus iripennis			1	"Amblygnathus iripennis" Synonyms: "Ambylgnathus iripennis"
0	0	0	0	Amblygnathus mexicanus			2	"Amblygnathus mexicanus" Synonyms: "Ambylgnathus delumbis" OR "Amblygnathus delumbis"
0	0	0	0	Amblygnathus subtinctus			3	"Amblygnathus subtinctus" Synonyms: "Ambylgnathus angulatus" OR "Ambylgnathus subtinctus" OR "Amblygnathus angulatus"
0	0	0	0	Amblyonychus trapezoidalis			1	"Amblyonychus trapezoidalis" Synonyms: "Promachus trapezoidalis"
48	1	49	47	Amblyornis inornata			1	"Amblyornis inornata" Synonyms: "Amblyornis inornatus"
0	0	0	0	Amblyosyllis formosa			1	"Amblyosyllis formosa" Synonyms: "Petrosyllis formosa"
3	3	6	0	Amblypharyngodon chulabhornae			1	"Amblypharyngodon chulabhornae" Synonyms: "Amblypharyngodon chulabornae"
19	12	31	7	Amblypharyngodon melettinus			1	"Amblypharyngodon melettinus" Synonyms: "Amblypharyngodon chakaiensis"
0	0	0	0	Amblypomacentrus breviceps			4	"Amblypomacentrus breviceps" Synonyms: "Pomacentrus beauforti" OR "Glyphisodon breviceps" OR "Pomacentrus nematopterus" OR "Pristotis trifasciatus"
7	7	14	0	Amblyraja badia			1	"Amblyraja badia" Synonyms: "Raja badia"
24	22	46	2	Amblyraja georgiana			1	"Amblyraja georgiana" Synonyms: "Raja georgiana"
24	8	32	16	Amblyraja hyperborea			1	"Amblyraja hyperborea" Synonyms: "Raja hyperborea"
527	166	693	361	Amblyraja radiata			1	"Amblyraja radiata" Synonyms: "Raja radiata"
0	0	0	0	Amblyscirtes aesculapius			3	"Amblyscirtes aesculapius" Synonyms: "Hesperia oneko" OR "Hesperia wakulla" OR "Pyrgus textor"
0	0	0	0	Amblyscirtes alternata			1	"Amblyscirtes alternata" Synonyms: "Amblyscirtes meridionalis"
0	0	0	0	Amblyscirtes eos			3	"Amblyscirtes eos" Synonyms: "Amblyscirtes nilus" OR "Hesperia comus" OR "Pamphila quinquemacula"
0	0	0	0	Amblyscirtes exoteria			2	"Amblyscirtes exoteria" Synonyms: "Amblyscirtes nanno" OR "Chapra marcus"
0	0	0	0	Amblyscirtes hegon			3	"Amblyscirtes hegon" Synonyms: "Hesperia nemoris" OR "Hesperia samoset" OR "Pyrgus argina"
0	0	0	0	Amblyscirtes nysa			1	"Amblyscirtes nysa" Synonyms: "Pamphila similis"
0	0	0	0	Amblyscirtes vialis			1	"Amblyscirtes vialis" Synonyms: "Cobalus asella"
1	1	2	0	Amblytylus albidus			1	"Amblytylus albidus" Synonyms: "Miris albidus"
6	5	11	1	Ambunguipes rufocincta			1	"Ambunguipes rufocincta" Synonyms: "Rhynchothalestris rufocincta"
4	3	7	1	Ambystoma altamirani			2	"Ambystoma altamirani" Synonyms: "Rhyacosiredon altamirani" OR "Rhyacosiredon zempoalaensis"
163	163	326	0	Ambystoma annulatum			1	"Ambystoma annulatum" Synonyms: "Amblystoma annulatum"
8	8	16	0	Ambystoma bishopi			1	"Ambystoma bishopi" Synonyms: "Ambystoma cingulatum bishopi"
381	371	752	10	Ambystoma californiense			2	"Ambystoma californiense" Synonyms: "Ambystoma tigrinum californiense" OR "Ambyostoma californiense"
100	100	200	0	Ambystoma cingulatum			1	"Ambystoma cingulatum" Synonyms: "Amblystoma cingulatum"
294	294	588	0	Ambystoma gracile			1	"Ambystoma gracile" Synonyms: "Siredon gracilis"
357	357	714	0	Ambystoma jeffersonianum			2	"Ambystoma jeffersonianum" Synonyms: "Ambystoma tremblayi" OR "Salamandra jeffersoniana"
200	192	392	8	Ambystoma laterale			4	"Ambystoma laterale" Synonyms: "Ambystoma nothagenes" OR "Ambystoma platineum" OR "Ambystoma tremblayi" OR "Amblystoma laterale"
5	5	10	0	Ambystoma leorae			1	"Ambystoma leorae" Synonyms: "Rhyacosiredon leorae"
1691	1691	3382	0	Ambystoma maculatum			3	"Ambystoma maculatum" Synonyms: "Lacerta maculatum" OR "Lacerta subviolacea" OR "Lacerta maculata"
9	9	18	0	Ambystoma mavortium			1	"Ambystoma mavortium" Synonyms: "Ambystoma mavortia"
862	862	1724	0	Ambystoma opacum			1	"Ambystoma opacum" Synonyms: "Salamandra opaca"
4	4	8	0	Ambystoma rivulare			2	"Ambystoma rivulare" Synonyms: "Rhyacosiredon rivularis" OR "Ambystoma rivularis"
1116	1116	2232	0	Ambystoma talpoideum			1	"Ambystoma talpoideum" Synonyms: "Salamandra talpoidea"
337	337	674	0	Ambystoma texanum			2	"Ambystoma texanum" Synonyms: "Ambystoma nothagenes" OR "Salamandra texana"
5245	5244	10489	1	Ambystoma tigrinum			2	"Ambystoma tigrinum" Synonyms: "Ambystoma tigrinum tigrinum" OR "Salamandra tigrina"
0	0	0	0	Ameerega andina			1	"Ameerega andina" Synonyms: "Epipedobates andinus"
6	5	11	1	Ameerega bassleri			1	"Ameerega bassleri" Synonyms: "Epipedobates bassleri"
4	2	6	2	Ameerega bilinguis			1	"Ameerega bilinguis" Synonyms: "Epipedobates bilinguis"
3	0	3	3	Ameerega boliviana			1	"Ameerega boliviana" Synonyms: "Epipedobates bolivianus"
17	16	33	1	Ameerega braccata			1	"Ameerega braccata" Synonyms: "Epipedobates braccatus"
1	1	2	0	Ameerega cainarachi			1	"Ameerega cainarachi" Synonyms: "Epipedobates cainarachi"
0	0	0	0	Ameerega erythromos			1	"Ameerega erythromos" Synonyms: "Epipedobates erythromos"
97	8	105	89	Ameerega flavopicta			1	"Ameerega flavopicta" Synonyms: "Epipedobates flavopictus"
30	15	45	15	Ameerega hahneli			1	"Ameerega hahneli" Synonyms: "Epipedobates hahneli"
1	0	1	1	Ameerega ingeri			1	"Ameerega ingeri" Synonyms: "Epipedobates ingeri"
0	0	0	0	Ameerega labialis			1	"Ameerega labialis" Synonyms: "Epipedobates labialis"
1	0	1	1	Ameerega macero			1	"Ameerega macero" Synonyms: "Epipedobates macero"
0	0	0	0	Ameerega maculata			1	"Ameerega maculata" Synonyms: "Epipedobates maculatus"
3	2	5	1	Ameerega parvula			1	"Ameerega parvula" Synonyms: "Epipedobates parvulus"
2	2	4	0	Ameerega petersi			1	"Ameerega petersi" Synonyms: "Epipedobates petersi"
43	9	52	34	Ameerega picta			1	"Ameerega picta" Synonyms: "Epipedobates pictus"
0	0	0	0	Ameerega planipaleae			1	"Ameerega planipaleae" Synonyms: "Epipedobates planipaleae"
0	0	0	0	Ameerega pongoensis			1	"Ameerega pongoensis" Synonyms: "Epipedobates pongoensis"
0	0	0	0	Ameerega pulchripecta			1	"Ameerega pulchripecta" Synonyms: "Epipedobates pulchripectus"
0	0	0	0	Ameerega rubriventris			1	"Ameerega rubriventris" Synonyms: "Epipedobates rubriventris"
0	0	0	0	Ameerega silverstonei			1	"Ameerega silverstonei" Synonyms: "Epipedobates silverstonei"
9	0	9	9	Ameerega simulans			1	"Ameerega simulans" Synonyms: "Epipedobates simulans"
0	0	0	0	Ameerega smaragdina			1	"Ameerega smaragdina" Synonyms: "Epipedobates smaragdinus"
84	5	89	79	Ameerega trivittata			1	"Ameerega trivittata" Synonyms: "Epipedobates trivittatus"
0	0	0	0	Amegilla albigena			1	"Amegilla albigena" Synonyms: "Amegilla albida"
0	0	0	0	Amegilla candens			2	"Amegilla candens" Synonyms: "Anthophora candens" OR "Anthophora candida"
0	0	0	0	Amegilla deceptrix			1	"Amegilla deceptrix" Synonyms: "Anthophora deceptrix"
0	0	0	0	Amegilla lomamica			2	"Amegilla lomamica" Synonyms: "Anthophora lomamica" OR "Habropoda lomamica"
0	0	0	0	Amegilla madecassa			1	"Amegilla madecassa" Synonyms: "Amegilla somalica"
0	0	0	0	Amegilla quadrifasciata			1	"Amegilla quadrifasciata" Synonyms: "Amegilla maderae"
0	0	0	0	Amegilla savignyi			1	"Amegilla savignyi" Synonyms: "Amegilla magnilabris"
0	0	0	0	Amegilla socia			2	"Amegilla socia" Synonyms: "Anthophora socia" OR "Megilla socia"
0	0	0	0	Amegilla talaris			1	"Amegilla talaris" Synonyms: "Anthophora talaris"
1	1	2	0	Ameiurus brunneus			1	"Ameiurus brunneus" Synonyms: "Ictalurus brunneus"
138	33	171	105	Ameiurus catus			1	"Ameiurus catus" Synonyms: "Ictalurus catus"
1016	290	1306	726	Ameiurus melas			1	"Ameiurus melas" Synonyms: "Ictalurus melas"
370	53	423	317	Ameiurus natalis			1	"Ameiurus natalis" Synonyms: "Ictalurus natalis"
2656	907	3563	1749	Ameiurus nebulosus			1	"Ameiurus nebulosus" Synonyms: "Ictalurus nebulosus"
8	1	9	7	Ameiurus platycephalus			1	"Ameiurus platycephalus" Synonyms: "Ictalurus platycephalus"
2	2	4	0	Ameiurus serracanthus			1	"Ameiurus serracanthus" Synonyms: "Ictalurus serracanthus"
5	5	10	0	Ameletus celer			3	"Ameletus celer" Synonyms: "Ameletus alticolus" OR "Ameletus celeroides" OR "Ameletus tuberculatus"
51	51	102	0	Ameletus inopinatus			1	"Ameletus inopinatus" Synonyms: "Ameletus alpinus"
1	1	2	0	Ameletus shepherdi			1	"Ameletus shepherdi" Synonyms: "Ameletus querulus"
4	4	8	0	Ameletus similior			2	"Ameletus similior" Synonyms: "Ameletus monta" OR "Ameletus montis"
2	2	4	0	Ameletus sparsatus			1	"Ameletus sparsatus" Synonyms: "Ameletus aequivocus"
1	1	2	0	Ameletus vancouverensis			1	"Ameletus vancouverensis" Synonyms: "Ameletus facilis"
2	2	4	0	Ameletus velox			3	"Ameletus velox" Synonyms: "Ameletus connectus" OR "Ameletus connectina" OR "Ameletus connectinus"
3	3	6	0	Amercaenis ridens			1	"Amercaenis ridens" Synonyms: "Caenis ridens"
0	0	0	0	Amercedes subulirostris			1	"Amercedes subulirostris" Synonyms: "Zygobaroides schwarzi"
1	0	1	1	Americabaetis intermedius			1	"Americabaetis intermedius" Synonyms: "Acerpenna intermedia"
2	2	4	0	Americabaetis pleturus			1	"Americabaetis pleturus" Synonyms: "Acerpenna pletura"
59	1	60	58	Americamysis almyra			1	"Americamysis almyra" Synonyms: "Mysidopsis almyra"
998	295	1293	703	Americamysis bahia			1	"Americamysis bahia" Synonyms: "Mysidopsis bahia"
60	0	60	60	Americamysis bigelowi			1	"Americamysis bigelowi" Synonyms: "Mysidopsis bigelowi"
1	1	2	0	Americamysis taironana			1	"Americamysis taironana" Synonyms: "Mysidopsis taironana"
0	0	0	0	Americhernes oblongus			1	"Americhernes oblongus" Synonyms: "Lustrochernes pennsylvanicus"
0	0	0	0	Americhiton andersoni			1	"Americhiton andersoni" Synonyms: "Acanthochitona andersoni"
0	0	0	0	Americina adusta			1	"Americina adusta" Synonyms: "Cordilura adusta"
1	0	1	1	Americodema knighti			2	"Americodema knighti" Synonyms: "Plagiognathus albellus" OR "Plagiognathus knighti"
1	0	1	1	Americodema nigrolineatum			2	"Americodema nigrolineatum" Synonyms: "Icodema nigrolineatum" OR "Plagiognathus nigrolineatus"
9	8	17	1	Americonuphis magna			2	"Americonuphis magna" Synonyms: "Diopatra magna" OR "Onuphis magna"
0	0	0	0	Amerigoniscus nicholasi			1	"Amerigoniscus nicholasi" Synonyms: "Amerigoniscus paynei"
0	0	0	0	Amerinus linearis			4	"Amerinus linearis" Synonyms: "Amerinus longipennis" OR "Amerinus fuscicornis" OR "Bradycellus longipennis" OR "Bradycellus fusicornis"
0	0	0	0	Amerizus oblonguloides			1	"Amerizus oblonguloides" Synonyms: "Bembidion oblonguloides"
0	0	0	0	Amerizus oblongulus			1	"Amerizus oblongulus" Synonyms: "Bembidion oblongulum"
0	0	0	0	Amerizus spectabilis			1	"Amerizus spectabilis" Synonyms: "Bembidion spectabile"
0	0	0	0	Amerizus utahensis			2	"Amerizus utahensis" Synonyms: "Bembidion utahensis" OR "Bembidion utahense"
1	0	1	1	Amerizus wingatei			1	"Amerizus wingatei" Synonyms: "Bembidion wingatei"
2	2	4	0	Amerohelea frontispina			1	"Amerohelea frontispina" Synonyms: "Bezzia frontispina"
0	0	0	0	Ameromyia hirsuta			1	"Ameromyia hirsuta" Synonyms: "Ameromyia longiventris"
0	0	0	0	Ameromyia modesta			1	"Ameromyia modesta" Synonyms: "Ameromyia modestum"
0	0	0	0	Ameromyia protensa			3	"Ameromyia protensa" Synonyms: "Ameromyia protensis" OR "Ameromyia protensus" OR "Myrmeleon protensus"
0	0	0	0	Ameromyia strigosa			1	"Ameromyia strigosa" Synonyms: "Ameromyia strigosus"
0	0	0	0	Ameromyia tendinosa			2	"Ameromyia tendinosa" Synonyms: "Myrmeleon tendinosus" OR "Ameromyia tendinosus"
2	0	2	2	Ametadoria harrisinae			3	"Ametadoria harrisinae" Synonyms: "Masicera unispinosa" OR "Erycia tuxedo" OR "Sturmia harrisinae"
0	0	0	0	Ametor latus			1	"Ametor latus" Synonyms: "Hydrobius latus"
5	5	10	0	Ametor scabrosus			1	"Ametor scabrosus" Synonyms: "Hydrobius scabrosus"
0	0	0	0	Ametrodiplosis dulichii			1	"Ametrodiplosis dulichii" Synonyms: "Thecodiplosis dulichii"
6	6	12	0	Ametropus neavei			1	"Ametropus neavei" Synonyms: "Ametropus albrighti"
1	1	2	0	Amicula vestita			2	"Amicula vestita" Synonyms: "Amicula emersonii" OR "Symmetrogephyrus vestita"
1	0	1	1	Amiculus major			1	"Amiculus major" Synonyms: "Oaristes major"
0	0	0	0	Amiculus subglabricollis			2	"Amiculus subglabricollis" Synonyms: "Oaristes subglabricollis" OR "Sternocoelopsis subglabricollis"
0	0	0	0	Amietia amieti			1	"Amietia amieti" Synonyms: "Afrana amieti"
24	21	45	3	Amietia angolensis			1	"Amietia angolensis" Synonyms: "Afrana angolensis"
0	0	0	0	Amietia desaegeri			1	"Amietia desaegeri" Synonyms: "Afrana desaegeri"
1	0	1	1	Amietia dracomontana			1	"Amietia dracomontana" Synonyms: "Afrana dracomontana"
26	2	28	24	Amietia fuscigula			2	"Amietia fuscigula" Synonyms: "Afrana fuscigula" OR "Strongylopus hymenopus"
0	0	0	0	Amietia inyangae			1	"Amietia inyangae" Synonyms: "Afrana inyangae"
0	0	0	0	Amietia johnstoni			1	"Amietia johnstoni" Synonyms: "Afrana johnstoni"
4	4	8	0	Amietia ruwenzorica			1	"Amietia ruwenzorica" Synonyms: "Afrana ruwenzorica"
2	1	3	1	Amietia vandijki			1	"Amietia vandijki" Synonyms: "Afrana vandijki"
2	2	4	0	Amietia wittei			1	"Amietia wittei" Synonyms: "Afrana wittei"
1	0	1	1	Amietophrynus asmarae			1	"Amietophrynus asmarae" Synonyms: "Bufo asmarae"
0	0	0	0	Amietophrynus blanfordii			1	"Amietophrynus blanfordii" Synonyms: "Bufo blanfordii"
3	3	6	0	Amietophrynus brauni			1	"Amietophrynus brauni" Synonyms: "Bufo brauni"
0	0	0	0	Amietophrynus buchneri			1	"Amietophrynus buchneri" Synonyms: "Bufo buchneri"
6	0	6	6	Amietophrynus camerunensis			1	"Amietophrynus camerunensis" Synonyms: "Bufo camerunensis"
0	0	0	0	Amietophrynus chudeaui			1	"Amietophrynus chudeaui" Synonyms: "Bufo chudeaui"
0	0	0	0	Amietophrynus cristiglans			1	"Amietophrynus cristiglans" Synonyms: "Bufo cristiglans"
9	0	9	9	Amietophrynus danielae			1	"Amietophrynus danielae" Synonyms: "Bufo danielae"
0	0	0	0	Amietophrynus djohongensis			2	"Amietophrynus djohongensis" Synonyms: "Bufo djohongensis" OR "Bufo funereus djohongensis"
0	0	0	0	Amietophrynus fuliginatus			1	"Amietophrynus fuliginatus" Synonyms: "Bufo fuliginatus"
1	0	1	1	Amietophrynus funereus			1	"Amietophrynus funereus" Synonyms: "Bufo funereus"
8	4	12	4	Amietophrynus garmani			1	"Amietophrynus garmani" Synonyms: "Bufo garmani"
0	0	0	0	Amietophrynus gracilipes			1	"Amietophrynus gracilipes" Synonyms: "Bufo gracilipes"
12	6	18	6	Amietophrynus gutturalis			1	"Amietophrynus gutturalis" Synonyms: "Bufo gutturalis"
3	1	4	2	Amietophrynus kassasii			1	"Amietophrynus kassasii" Synonyms: "Bufo kassasii"
9	0	9	9	Amietophrynus kerinyagae			1	"Amietophrynus kerinyagae" Synonyms: "Bufo kerinyagae"
2	0	2	2	Amietophrynus kisoloensis			3	"Amietophrynus kisoloensis" Synonyms: "Bufo kisoloensis" OR "Bufo regularis kisoloensis" OR "Bufo regularis marakwetensis"
0	0	0	0	Amietophrynus langanoensis			1	"Amietophrynus langanoensis" Synonyms: "Bufo langanoensis"
0	0	0	0	Amietophrynus latifrons			1	"Amietophrynus latifrons" Synonyms: "Bufo latifrons"
1	1	2	0	Amietophrynus lemairii			1	"Amietophrynus lemairii" Synonyms: "Bufo lemairii"
80	7	87	73	Amietophrynus maculatus			1	"Amietophrynus maculatus" Synonyms: "Bufo maculatus"
21	17	38	4	Amietophrynus pantherinus			2	"Amietophrynus pantherinus" Synonyms: "Bufo pantherinus" OR "Bufo cruciger"
60	0	60	60	Amietophrynus pardalis			2	"Amietophrynus pardalis" Synonyms: "Bufo pardalis" OR "Bufo regularis pardalis"
1	1	2	0	Amietophrynus perreti			1	"Amietophrynus perreti" Synonyms: "Bufo perreti"
22	1	23	21	Amietophrynus poweri			2	"Amietophrynus poweri" Synonyms: "Bufo poweri" OR "Bufo regularis poweri"
60	0	60	60	Amietophrynus rangeri			2	"Amietophrynus rangeri" Synonyms: "Bufo rangeri" OR "Bufo regularis rangeri"
0	0	0	0	Amietophrynus reesi			1	"Amietophrynus reesi" Synonyms: "Bufo reesi"
667	24	691	643	Amietophrynus regularis			1	"Amietophrynus regularis" Synonyms: "Bufo regularis"
0	0	0	0	Amietophrynus steindachneri			1	"Amietophrynus steindachneri" Synonyms: "Bufo steindachneri"
6	4	10	2	Amietophrynus superciliaris			1	"Amietophrynus superciliaris" Synonyms: "Bufo superciliaris"
6	0	6	6	Amietophrynus taiensis			2	"Amietophrynus taiensis" Synonyms: "Bufo amieti" OR "Bufo taiensis"
1	0	1	1	Amietophrynus togoensis			1	"Amietophrynus togoensis" Synonyms: "Bufo togoensis"
6	0	6	6	Amietophrynus tuberosus			1	"Amietophrynus tuberosus" Synonyms: "Bufo tuberosus"
0	0	0	0	Amietophrynus turkanae			1	"Amietophrynus turkanae" Synonyms: "Bufo turkanae"
0	0	0	0	Amietophrynus urunguensis			1	"Amietophrynus urunguensis" Synonyms: "Bufo urunguensis"
0	0	0	0	Amietophrynus villiersi			1	"Amietophrynus villiersi" Synonyms: "Bufo villiersi"
5	0	5	5	Amietophrynus vittatus			1	"Amietophrynus vittatus" Synonyms: "Bufo vittatus"
10	7	17	3	Amietophrynus xeros			1	"Amietophrynus xeros" Synonyms: "Bufo xeros"
0	0	0	0	Amiocentrus tessellatum			1	"Amiocentrus tessellatum" Synonyms: "Micrasema tessellatum"
1	1	2	0	Amiota minor			1	"Amiota minor" Synonyms: "Phortica minor"
0	0	0	0	Amiota picta			1	"Amiota picta" Synonyms: "Sinophthalmus picta"
5	5	10	0	Amischa analis			1	"Amischa analis" Synonyms: "Leptusa haemorrhoidalis"
0	0	0	0	Amischa morula			1	"Amischa morula" Synonyms: "Oxypoda morula"
0	0	0	0	Ammobates sanguineus			1	"Ammobates sanguineus" Synonyms: "Ammobates hellenicus"
54	3	57	51	Ammocrypta beanii			1	"Ammocrypta beanii" Synonyms: "Ammocrypta beani"
34	34	68	0	Ammocrypta pellucida			1	"Ammocrypta pellucida" Synonyms: "Etheostoma pellucidum"
3	3	6	0	Ammocrypta vivax			1	"Ammocrypta vivax" Synonyms: "Etheostoma vivax"
3	3	6	0	Ammodorcas clarkei			1	"Ammodorcas clarkei" Synonyms: "Ammodorcas clarkii"
0	0	0	0	Ammodramus aurifrons			1	"Ammodramus aurifrons" Synonyms: "Myospiza aurifrons"
112	111	223	1	Ammodramus caudacutus			1	"Ammodramus caudacutus" Synonyms: "Ammospiza caudacutus"
4	4	8	0	Ammodramus humeralis			2	"Ammodramus humeralis" Synonyms: "Myospiza humeralis" OR "Myospiza humeralis manimbe"
26	25	51	1	Ammodramus leconteii			1	"Ammodramus leconteii" Synonyms: "Ammospiza leconteii"
191	182	373	9	Ammodramus maritimus			1	"Ammodramus maritimus" Synonyms: "Ammospiza maritima"
274	274	548	0	Ammodytes hexapterus			1	"Ammodytes hexapterus" Synonyms: "Ammodytes alascanus"
3	2	5	1	Ammodytoides gilli			1	"Ammodytoides gilli" Synonyms: "Bleekeria gilli"
0	0	0	0	Ammodytoides renniei			1	"Ammodytoides renniei" Synonyms: "Bleekeria renniei"
2	1	3	1	Ammomanes cinctura			1	"Ammomanes cinctura" Synonyms: "Ammomanes cincturus"
0	0	0	0	Ammomanes phoenicura			1	"Ammomanes phoenicura" Synonyms: "Ammomanes phoenicurus"
3	1	4	2	Ammomanopsis grayi			1	"Ammomanopsis grayi" Synonyms: "Ammomanes grayi"
0	0	0	0	Ammonaios niveus			1	"Ammonaios niveus" Synonyms: "Thereva nivea"
10	4	14	6	Ammophila aberti			4	"Ammophila aberti" Synonyms: "Ammophila tarsata" OR "Ammophila urnaria" OR "Ammophila yarrowi" OR "Sphex transversus"
0	0	0	0	Ammophila acuta			1	"Ammophila acuta" Synonyms: "Sphex acutus"
0	0	0	0	Ammophila apicalis			2	"Ammophila apicalis" Synonyms: "Ammophila guerinii" OR "Ammophilus apicalis"
0	0	0	0	Ammophila atripes			6	"Ammophila atripes" Synonyms: "Ammophila buddha" OR "Ammophila humbertiana" OR "Ammophila longiventris" OR "Ammophila pulchella" OR "Ammophila simillima" OR "Ammophila spinosa"
6	6	12	0	Ammophila azteca			4	"Ammophila azteca" Synonyms: "Sphex aculeatus" OR "Sphex pilosus" OR "Ammophila pilosa brevisericea" OR "Sphex pilosus nudus"
0	0	0	0	Ammophila barbara			1	"Ammophila barbara" Synonyms: "Coloptera barbara"
0	0	0	0	Ammophila basalis			2	"Ammophila basalis" Synonyms: "Ammophila nigripes" OR "Ammophila orientalis"
0	0	0	0	Ammophila bechuana			1	"Ammophila bechuana" Synonyms: "Sphex bechuana"
1	1	2	0	Ammophila beniniensis			10	"Ammophila beniniensis" Synonyms: "Ammophila coeruleornata" OR "Ammophila cyaniventris" OR "Ammophila guineensis" OR "Ammophila lugubris" OR "Ammophila maculifrons" OR "Ammophila massaica" OR "Ammophila rugicollis" OR "Ammophila sjoestedti" OR "Sphex beniniensis" OR "Sphex tenuis"
0	0	0	0	Ammophila bonaespei			1	"Ammophila bonaespei" Synonyms: "Ammophila rubriceps"
0	0	0	0	Ammophila braunsi			1	"Ammophila braunsi" Synonyms: "Sphex braunsi"
0	0	0	0	Ammophila calva			1	"Ammophila calva" Synonyms: "Sphex beniniensis calvus"
46	46	92	0	Ammophila campestris			5	"Ammophila campestris" Synonyms: "Ammophila nigrina" OR "Ammophila slovaca" OR "Ammophila striaticollis" OR "Ammophilus retusus" OR "Miscus neoxenus"
0	0	0	0	Ammophila centralis			2	"Ammophila centralis" Synonyms: "Ammophila consors" OR "Ammophila nigrocaerulea"
0	0	0	0	Ammophila clavus			1	"Ammophila clavus" Synonyms: "Sphex clavus"
0	0	0	0	Ammophila conifera			1	"Ammophila conifera" Synonyms: "Sphex conifer"
0	0	0	0	Ammophila coronata			1	"Ammophila coronata" Synonyms: "Ammophila superciliaris"
0	0	0	0	Ammophila crassifemoralis			1	"Ammophila crassifemoralis" Synonyms: "Sphex crassifemoralis"
4	4	8	0	Ammophila dolichodera			3	"Ammophila dolichodera" Synonyms: "Ammophila lukombensis" OR "Ammophila macrocola" OR "Ammophila pulchricollis"
0	0	0	0	Ammophila exsecta			1	"Ammophila exsecta" Synonyms: "Ammophila propinqua exsecta"
5	5	10	0	Ammophila fernaldi			1	"Ammophila fernaldi" Synonyms: "Sphex fernaldi"
0	0	0	0	Ammophila ferrugineipes			4	"Ammophila ferrugineipes" Synonyms: "Ammophila curvistriata" OR "Ammophila dunbrodyensis" OR "Ammophila erythrospila" OR "Ammophila meruensis"
0	0	0	0	Ammophila ferruginosa			2	"Ammophila ferruginosa" Synonyms: "Ammophila collaris" OR "Sphex cressoni"
0	0	0	0	Ammophila formosensis			1	"Ammophila formosensis" Synonyms: "Ammophila formosana"
0	0	0	0	Ammophila gaumeri			1	"Ammophila gaumeri" Synonyms: "Ammophila micans"
3	3	6	0	Ammophila gracilis			5	"Ammophila gracilis" Synonyms: "Ammophila arechavaletai" OR "Ammophila fragilis" OR "Ammophila moneta" OR "Ammophila mutica" OR "Ammophila suavis"
0	0	0	0	Ammophila gracillima			2	"Ammophila gracillima" Synonyms: "Ammophila debilis" OR "Ammophila longicollis"
26	26	52	0	Ammophila harti			2	"Ammophila harti" Synonyms: "Ammophila argentata" OR "Sphex harti"
2	2	4	0	Ammophila heydeni			1	"Ammophila heydeni" Synonyms: "Ammophila iberica"
0	0	0	0	Ammophila holosericea			2	"Ammophila holosericea" Synonyms: "Ammophila sericea" OR "Sphex holosericeus"
1	1	2	0	Ammophila hungarica			3	"Ammophila hungarica" Synonyms: "Ammophila fallax" OR "Ammophila hispanica" OR "Ammophila turcica"
0	0	0	0	Ammophila iliensis			2	"Ammophila iliensis" Synonyms: "Ammophila iliensis" OR "Ammophila tsunekii"
0	0	0	0	Ammophila infesta			1	"Ammophila infesta" Synonyms: "Ammophila marginalis"
0	0	0	0	Ammophila insignis			2	"Ammophila insignis" Synonyms: "Ammophila transvaalensis" OR "Sphex egregia promontorii"
0	0	0	0	Ammophila instabilis			1	"Ammophila instabilis" Synonyms: "Ammophila impatiens"
0	0	0	0	Ammophila juncea			1	"Ammophila juncea" Synonyms: "Ammophila montezuma"
0	0	0	0	Ammophila kalaharica			1	"Ammophila kalaharica" Synonyms: "Sphex kalaharicus"
1	1	2	0	Ammophila kennedyi			2	"Ammophila kennedyi" Synonyms: "Ammophila vulgaris" OR "Sphex kennedyi"
1	0	1	1	Ammophila laeviceps			2	"Ammophila laeviceps" Synonyms: "Ammophila chilensis" OR "Ammophila chilensis ruficollis"
0	0	0	0	Ammophila lampei			2	"Ammophila lampei" Synonyms: "Sphex peruvianus" OR "Ammophila chilensis nigripes"
0	0	0	0	Ammophila laticeps			1	"Ammophila laticeps" Synonyms: "Sphex laticeps"
0	0	0	0	Ammophila leclercqi			1	"Ammophila leclercqi" Synonyms: "Ammophila yarrowi"
0	0	0	0	Ammophila leoparda			1	"Ammophila leoparda" Synonyms: "Sphex urnarius leopardus"
0	0	0	0	Ammophila nasalis			1	"Ammophila nasalis" Synonyms: "Sphex craspedotus"
0	0	0	0	Ammophila nigricans			1	"Ammophila nigricans" Synonyms: "Ammophila intercepta"
0	0	0	0	Ammophila novita			1	"Ammophila novita" Synonyms: "Sphex novitus"
0	0	0	0	Ammophila obscura			1	"Ammophila obscura" Synonyms: "Ammophila rufipes obscura"
0	0	0	0	Ammophila parapolita			1	"Ammophila parapolita" Synonyms: "Sphex parapolitus"
0	0	0	0	Ammophila peckhami			2	"Ammophila peckhami" Synonyms: "Sphex peckhami" OR "Sphex willistoni"
0	0	0	0	Ammophila peringueyi			1	"Ammophila peringueyi" Synonyms: "Sphex peringueyi"
0	0	0	0	Ammophila picipes			3	"Ammophila picipes" Synonyms: "Ammophila alticola" OR "Ammophila chiriquensis" OR "Ammophila volcanica"
0	0	0	0	Ammophila pictipennis			2	"Ammophila pictipennis" Synonyms: "Ammophila anomala" OR "Sphex nigropilosus"
2	0	2	2	Ammophila procera			7	"Ammophila procera" Synonyms: "Ammophila barbata" OR "Ammophila ceres" OR "Ammophila championi" OR "Ammophila gryphus" OR "Ammophila procera" OR "Ammophila saeva" OR "Ammophila striolata"
0	0	0	0	Ammophila producticollis			2	"Ammophila producticollis" Synonyms: "Ammophila argentina" OR "Ammophila divina"
0	0	0	0	Ammophila proxima			1	"Ammophila proxima" Synonyms: "Coloptera proxima"
13	12	25	1	Ammophila pubescens			6	"Ammophila pubescens" Synonyms: "Ammophila adriaansei" OR "Ammophila pubescens" OR "Amophila susterai" OR "Miscus arvensis" OR "Ammophila arvensis" OR "Ammophila campestris alpicola"
0	0	0	0	Ammophila punctaticeps			1	"Ammophila punctaticeps" Synonyms: "Sphex punctaticeps"
0	0	0	0	Ammophila rubripes			2	"Ammophila rubripes" Synonyms: "Ammophila propinqua" OR "Ammophila syriaca"
1	1	2	0	Ammophila rufipes			2	"Ammophila rufipes" Synonyms: "Ammophila variolosa" OR "Ammophilus rufipes"
64	64	128	0	Ammophila sabulosa			9	"Ammophila sabulosa" Synonyms: "Ammophila cyanescens" OR "Ammophila pulvillata" OR "Ammophila vulgaris" OR "Ichneumon frischii" OR "Sphex dimidiatus" OR "Sphex hortensis" OR "Sphex mucronatus" OR "Sphex sabulosus" OR "Ammophila sabulosa kamtschatica"
0	0	0	0	Ammophila saussurei			1	"Ammophila saussurei" Synonyms: "Coloptera saussurei"
0	0	0	0	Ammophila strenua			2	"Ammophila strenua" Synonyms: "Ammophila denningi" OR "Sphex dubius"
0	0	0	0	Ammophila strumosa			1	"Ammophila strumosa" Synonyms: "Ammophila quadraticollis strumosa"
2	2	4	0	Ammophila terminata			2	"Ammophila terminata" Synonyms: "Ammophila apicalis" OR "Ammophila gegen"
0	0	0	0	Ammophila tsunekii			1	"Ammophila tsunekii" Synonyms: "Ammophila tomentosa"
0	0	0	0	Ammophila tuberculiscutis			1	"Ammophila tuberculiscutis" Synonyms: "Sphex tuberculiscutis"
7	7	14	0	Ammophila urnaria			3	"Ammophila urnaria" Synonyms: "Ammophila inepta" OR "Sphex floridensis" OR "Sphex arvensis floridensis"
0	0	0	0	Ammophila varipes			1	"Ammophila varipes" Synonyms: "Ammophila comanche"
0	0	0	0	Ammophila wrightii			1	"Ammophila wrightii" Synonyms: "Coloptera wrightii"
0	0	0	0	Ammophila zanthoptera			2	"Ammophila zanthoptera" Synonyms: "Ammophila trichiosoma" OR "Ammophila xanthoptera"
0	0	0	0	Ammotretis lituratus			1	"Ammotretis lituratus" Synonyms: "Solea liturata"
1	1	2	0	Amnestus spinifrons			1	"Amnestus spinifrons" Synonyms: "Cydnus spinifrons"
27	25	52	2	Amniataba caudavittata			1	"Amniataba caudavittata" Synonyms: "Amniataba caudavittatus"
0	0	0	0	Amnicola aldrichi			1	"Amnicola aldrichi" Synonyms: "Paludestrina aldrichi"
0	0	0	0	Amnicola dalli			1	"Amnicola dalli" Synonyms: "Lyogyrus dalli"
1	0	1	1	Amnicola greggi			1	"Amnicola greggi" Synonyms: "Hydrobia greggi"
0	0	0	0	Amobia aurifrons			1	"Amobia aurifrons" Synonyms: "Pachyophthalmus aurifrons"
3	3	6	0	Amobia distorta			1	"Amobia distorta" Synonyms: "Pachyophthalmus distortus"
0	0	0	0	Amobia erythrura			3	"Amobia erythrura" Synonyms: "Miltogramma erythrura" OR "Sarcomacronychia sarcophagoides" OR "Sarcomacronychia unica"
3	3	6	0	Amobia floridensis			2	"Amobia floridensis" Synonyms: "Pachyophthalmus floridensis" OR "Sarcomacronychia trypoxylonis"
0	0	0	0	Amobia hinei			1	"Amobia hinei" Synonyms: "Pachyophthalmus hinei"
0	0	0	0	Amoea immaculata			1	"Amoea immaculata" Synonyms: "Amoea immaculatus"
0	0	0	0	Amoea iniqua			3	"Amoea iniqua" Synonyms: "Episperches arenosus" OR "Episperches impediens" OR "Episperches iniquus"
0	0	0	0	Amoea latipennis			1	"Amoea latipennis" Synonyms: "Episperches latipennis"
0	0	0	0	Amoea molinai			1	"Amoea molinai" Synonyms: "Episperches molinai"
0	0	0	0	Amoea vacua			2	"Amoea vacua" Synonyms: "Episperches vacuus" OR "Amoea vacuus"
12	0	12	12	Amolops archotaphus			1	"Amolops archotaphus" Synonyms: "Rana archotaphus"
3	3	6	0	Amolops marmoratus			1	"Amolops marmoratus" Synonyms: "Amolops nepalicus"
0	0	0	0	Amorphocephala deserticola			1	"Amorphocephala deserticola" Synonyms: "Amorphocephalus deserticolus"
0	0	0	0	Amotus setulosus			2	"Amotus setulosus" Synonyms: "Amotus gracilior" OR "Amotus longisternus"
0	0	0	0	Amoya signatus			1	"Amoya signatus" Synonyms: "Acentrogobius signatus"
0	0	0	0	Ampelion rubrocristatus			1	"Ampelion rubrocristatus" Synonyms: "Ampelion rubrocristata"
3	3	6	0	Ampelisca aequicornis			1	"Ampelisca aequicornis" Synonyms: "Ampelisca cessia"
12	12	24	0	Ampelisca agassizi			2	"Ampelisca agassizi" Synonyms: "Ampelisca compressa" OR "Ampelisca vera"
1	1	2	0	Ampelisca birulai			1	"Ampelisca birulai" Synonyms: "Ampelisca derjugini"
118	116	234	2	Ampelisca brevicornis			8	"Ampelisca brevicornis" Synonyms: "Ampelisca bellianus" OR "Ampelisca canmora" OR "Ampelisca cavicoxa" OR "Ampelisca intermedia" OR "Ampelisca laevigata" OR "Ampelisca pectenata" OR "Ampelisca platypus" OR "Ampelisca retangula"
1	1	2	0	Ampelisca cyclops			1	"Ampelisca cyclops" Synonyms: "Ampelisca iyoensis"
9	9	18	0	Ampelisca diadema			1	"Ampelisca diadema" Synonyms: "Ampelisca assimilis"
0	0	0	0	Ampelisca eoa			1	"Ampelisca eoa" Synonyms: "Ampelisca catalinensis"
2	2	4	0	Ampelisca eschrichti			4	"Ampelisca eschrichti" Synonyms: "Ampelisca dubia" OR "Ampelisca ingens" OR "Ampelisca pelagicus" OR "Ampelisca propinqua"
1	1	2	0	Ampelisca heterodactyla			1	"Ampelisca heterodactyla" Synonyms: "Ampelisca rubra"
0	0	0	0	Ampelisca lobata			1	"Ampelisca lobata" Synonyms: "Ampelisca articulata"
44	44	88	0	Ampelisca macrocephala			2	"Ampelisca macrocephala" Synonyms: "Ampelisca dentifera" OR "Ampelisca gracilicauda"
2	2	4	0	Ampelisca pugetica			4	"Ampelisca pugetica" Synonyms: "Ampelisca californica" OR "Ampelisca gnathia" OR "Ampelisca macrodentata" OR "Ampelisca mora"
0	0	0	0	Ampelisca romigi			2	"Ampelisca romigi" Synonyms: "Ampelisca ciego" OR "Ampelisca isocornea"
0	0	0	0	Ampelisca rubella			1	"Ampelisca rubella" Synonyms: "Ampelisca serrata"
1	1	2	0	Ampelisca spinimana			1	"Ampelisca spinimana" Synonyms: "Ampelisca aspinosa"
36	36	72	0	Ampelisca typica			1	"Ampelisca typica" Synonyms: "Ampelisca carinata"
0	0	0	0	Ampelisca zamboangae			1	"Ampelisca zamboangae" Synonyms: "Ampelisca chevreuxi"
1	1	2	0	Ampeloglypter ampelopsis			1	"Ampeloglypter ampelopsis" Synonyms: "Ampeloglypter ater"
1	1	2	0	Ampeloglypter sesostris			1	"Ampeloglypter sesostris" Synonyms: "Madarus vitis"
57	57	114	0	Amperima rosea			1	"Amperima rosea" Synonyms: "Periamma rosea"
38	38	76	0	Ampharete acutifrons			1	"Ampharete acutifrons" Synonyms: "Amphicteis acutifrons"
0	0	0	0	Ampheraster hyperonchus			1	"Ampheraster hyperonchus" Synonyms: "Pedicellaster hyperoncus"
0	0	0	0	Ampheraster marianus			1	"Ampheraster marianus" Synonyms: "Sporasterias mariana"
[truncated: 65,188 more rows]
