# Supplementary material for: The Importance of Species Name Synonyms in Literature Searches
Source: PLoS One. 2016 Sep 14;11(9):e0162648. doi: 10.1371/journal.pone.0162648 (PMC5023114; doi:10.1371/journal.pone.0162648)
Supplement: S3 File — (CSV) [file pone.0162648.s003.csv]

Kingdom	Citations	Total names	Names retrieving documents	Full Search String
Animalia	1	2	1	Marssoniella elegans OR Gurleyi marssoniella
Animalia	12	2	1	Aphrocallistes vastus OR Aphrocallistes whiteavesianus
Animalia	6	2	1	Rhabdocalyptus dawsoni OR Bathydorus dawsoni
Animalia	19	2	1	Spongia officinalis OR Euspongia officinalis
Animalia	5	2	1	Hippospongia lachne OR Hippiospongia laachne
Animalia	7	2	1	Amphimedon compressa OR Haliclona compressa
Animalia	2	3	1	Haliclona cinerea OR Haliclona ecbasis OR Reniera cinerea
Animalia	8	2	1	Monanchora pulchra OR Chondrocladia pulchra
Animalia	5	4	1	Myxilla incrustans OR Myxilla rosacea OR Myxilla behringensis OR Myxilla barentsi
Animalia	5	2	1	Mycale adhaerens OR Esperella adhaerens
Animalia	1	2	1	Mycale fibrexilis OR Esperella fibrexilis
Animalia	2	5	1	Asbestopluma occidentalis OR Lycopodina occidentalis OR Esperella occidentalis OR Asbestopluma lycopodium OR Asbestopluma hadalis
Animalia	3	2	1	Phakellia ventilabrum OR Cladocroce ventilabrum
Animalia	34	2	2	Halichondria panicea OR Halichondria panicea
Animalia	1	2	1	Spheciospongia vesparium OR Spheciospongia othella
Animalia	2	2	1	Suberites ficus OR Suberites suberea
Animalia	143	2	1	Suberites domuncula OR Suberites latus
Animalia	8	2	1	Plakortis halichondrioides OR Xestospongia halichondrioides
Animalia	1	2	1	Clava multicornis OR Clava leptostyla
Animalia	9	2	1	Cordylophora caspia OR Cordylophora lacustris
Animalia	2	2	1	Euphysa japonica OR Sarsia japonica
Animalia	4	3	2	Pennaria disticha OR Halocordyle disticha OR Corydendrium splendidum
Animalia	7	3	2	Sarsia tubulosa OR Coryne tubulosa OR Oceania tubulosa
Animalia	1	2	1	Myrionema amboinense OR Eudendrium hargitti
Animalia	31	2	1	Polyorchis penicillatus OR Melicertum penicillatum
Animalia	70	4	4	Hydractinia carnea OR Podocoryne carnea OR Podocoryna carnea
Animalia	30	7	1	Obelia longissima OR Campanularia fasciculata OR Obelia borealis OR Obelia commissuralis OR Obelia flabellata OR Obelia articulata OR Obelia corona
Animalia	2	2	1	Obelia bidentata OR Obelia bicuspidata
Animalia	24	12	2	Clytia hemisphaerica OR Clytia johnstoni OR Campanularia gigantea OR Phialidium hemisphaericum OR Medusa hemisphaericum OR Clytia edwardsi OR Clytia coronata OR Clytia minuta OR Clytia bicophora OR Clytia languida OR Clytia hemispherica OR Campanularia johnstoni
Animalia	12	2	2	Clytia gregaria OR Phialidium gregarium
Animalia	2	2	1	Clytia linearis OR Clytia fragilis
Animalia	3	6	1	Gonothyraea loveni OR Obelia loveni OR Gonothyraea clarcki OR Laomedea clarkii OR Gonothyraea clarki OR Laomedea loveni
Animalia	1	2	1	Orthopyxis sargassicola OR Eucopella sargassicola
Animalia	1	2	1	Tiaropsis multicirrata OR Thaumantias multicirrata
Animalia	2	2	1	Eirene viridula OR Oceania viridula
Animalia	1	4	1	Dynamena disticha OR Sertularia mayeri OR Sertularia exigua OR Sertularia pourtalesi
Animalia	2	3	1	Tridentata marginata OR Sertularia amplectens OR Sertularia inflata
Animalia	4	2	1	Plumularia setacea OR Plumularia corrugata
Animalia	1	4	1	Aglaophenia latecarinata OR Aglaophenia perpusilla OR Aglaophenia perforata OR Aglaophenoides mammillatus
Animalia	11	2	1	Aequorea coerulescens OR Zygodactyla coerulescens
Animalia	14	3	2	Aequorea forskalea OR Aequorea aequorea OR Medusa aequorea
Animalia	3	2	1	Aequorea macrodactyla OR Mesonema macrodactyla
Animalia	629	2	1	Aequorea victoria OR Mesonema victoria
Animalia	2	2	1	Phialella quadrata OR Thaumantias quadrata
Animalia	1	2	1	Ventromma halecioides OR Plumularia inermis
Animalia	2	3	1	Proboscidactyla flavicirrata OR Willsia flavicirrata OR Lar flavicirratus
Animalia	7	3	1	Liriope tetraphylla OR Geryonia tetraphylla OR Liriope cerasiformis
Animalia	4	2	1	Aglaura hemistoma OR Aglantha hemistoma
Animalia	1	5	1	Aegina citrea OR Cunarcha aeginoides OR Aegina brunnea OR Aegina lactea OR Aegina alternans
Animalia	2	4	1	Solmundella bitentaculata OR Charybdea bitentaculata OR Aeginopsis mediterranea OR Solmundella bitentaculata mediterranea
Animalia	14	6	1	Carybdea alata OR Carybdea pyramis OR Carybdea grandis OR Carybdea alata grandis OR Carybdea moseri OR Carybdea alata moseri
Animalia	12	2	1	Carybdea marsupialis OR Medusa marsupialis
Animalia	3	2	1	Tamoya haplonema OR Tamoya prismatica
Animalia	6	2	1	Chiropsalmus quadrumanus OR Tamoya quadrumanus
Animalia	2	4	1	Atolla wyvillei OR Colaspis achillis OR Atolla gigantea OR Atolla chuni
Animalia	11	2	1	Linuche unguiculata OR Linuche unguiculata aquila
Animalia	4	6	1	Periphylla periphylla OR Carybdea periphylla OR Periphylla dodecabostrycha OR Periphylla regina OR Periphylla dodecabostrycha hyacinthata OR Periphylla hyacinthata
Animalia	1	2	1	Chrysaora melanaster OR Dactylometra longicirra
Animalia	61	3	1	Chrysaora quinquecirrha OR Pelagia quinquecirrha OR Chrysaora quinquechirrha
Animalia	4	2	1	Chrysaora hysoscella OR Medusa hysoscella
Animalia	50	4	1	Pelagia noctiluca OR Medusa noctiluca OR Pelagia flaveola OR Pelagia discoidea
Animalia	57	4	2	Cyanea capillata OR Cyanea arctica OR Cyanea versicolor OR Medusa capillata
Animalia	1	4	1	Phacellophora camtschatica OR Phacellophora sicula OR Haccaedecomma ambiguum OR Callinema ornata
Animalia	109	5	1	Aurelia aurita OR Aurelia flavidula OR Aurelia dubia OR Medusa aurita OR Aurelia flavidula
Animalia	2	2	1	Aurelia labiata OR Aurelia aurita labiata
Animalia	4	2	1	Cassiopea andromeda OR Medusa andromeda
Animalia	1	2	1	Cassiopea frondosa OR Medusa frondosa
Animalia	1	2	1	Cephea cephea OR Medusa cephea
Animalia	9	2	1	Cotylorhiza tuberculata OR Medusa tuberculata
Animalia	1	4	1	Mastigias papua OR Cephea papua OR Cephea papua sibogae OR Mastigias physophora
Animalia	4	2	1	Catostylus mosaicus OR Cephea mosaica
Animalia	3	2	1	Catostylus tagi OR Crambessa tagi
Animalia	14	2	1	Rhizostoma pulmo OR Medusa pulmo
Animalia	5	2	1	Rhizostoma octopus OR Rhizostoma pulmo octopus
Animalia	3	2	1	Rhopilema hispidum OR Rhizostoma hispidum
Animalia	2	3	2	Stichopathes lutkeni OR Cirrhipathes lutkeni OR Cirripathes luetkeni
Animalia	6	2	1	Paragorgia arborea OR Paragorgia pacifica
Animalia	17	2	1	Paramuricea clavata OR Clematissa chamaeleon
Animalia	1	2	1	Haloclava producta OR Eloactis producta
Animalia	1	3	1	Anthopleura artemisia OR Cribrina artemisia OR Evactis artemisia
Animalia	111	2	1	Actinia equina OR Actinia mesembryanthemum
Animalia	3	3	1	Calliactis tricolor OR Actinia bicolor OR Sagartia verrillii
Animalia	1	2	1	Diadumene leucolena OR Cylista leucolena
Animalia	2	2	1	Phymanthus crucifer OR Epicystis crucifera
Animalia	155	3	2	Stichodactyla helianthus OR Stoichactis helianthus OR Actinia anemone
Animalia	10	2	1	Madracis mirabilis OR Madracis myriaster
Animalia	3	2	1	Agaricia humilis OR Agaricia fragilis humilis
Animalia	9	2	1	Porites rus OR Synaraea rus
Animalia	18	2	1	Porites cylindrica OR Porites andrewsi
Animalia	1	3	1	Montastrea curta OR Montastraea curta OR Montastraea curta
Animalia	1	3	1	Manicina areolata OR Manicina areolata mayori OR Manicina areolata areolata
Animalia	3	3	2	Astrangia poculata OR Astrangia danae OR Astrangia astraeiformis
Animalia	12	2	1	Madrepora oculata OR Madrepora galapagensis
Animalia	1	2	1	Isophyllia sinuosa OR Isophyllia multiflora
Animalia	1	2	1	Caryophyllia smithii OR Caryophyllia clavus
Animalia	1	2	1	Mertensia ovum OR Mertensia cucullus
Animalia	3	3	1	Bolinopsis infundibulum OR Bolinopsis alata OR Bolinopsis septentrionalis
Animalia	21	2	2	Beroe ovata OR Beroe ovata
Animalia	1	2	1	Fellodistomum fellis OR Steringotrema ovacutum
Animalia	5	2	1	Psilochasmus oxyurus OR Psilochasmus aglyptorchis
Animalia	3	2	1	Heronimus mollis OR Heronimus chelydrae
Animalia	5	2	2	Ochetosoma aniarum OR Renifer aniarum
Animalia	3	2	1	Dicrocoelioides petiolatum OR Zonorchis petiolatum
Animalia	5	2	1	Zoogonus rubellus OR Zoogonus mirus
Animalia	1	2	1	Bunodera sacculata OR Bunoderina sacculata
Animalia	2	2	1	Polylekithum ictaluri OR Allocreadium ictaluri
Animalia	4	2	1	Timoniella imbutiforme OR Acanthostomum imbutiforme
Animalia	3	2	1	Diplogonoporus tetrapterus OR Diphyllobothrium tetrapterus
Animalia	1	2	1	Prostoma graecense OR Prostoma rubrum
Animalia	1	3	1	Dactylopodola baltica OR Dactylopodalia baltica OR Dactylopodella baltica
Animalia	1	2	1	Turbanella ambronensis OR Turbanella cirrata
Animalia	1	2	1	Halichaetonotus aculifer OR Chaetonotus aculifer
Animalia	2	3	1	Xenotrichula intermedia OR Xenotrichula carolinensis OR Xenotrichula beauchampi
Animalia	17	2	1	Adineta vaga OR Callidina vaga
Animalia	135	3	1	Brachionus plicatilis OR Brachionus hepatotomeus OR Brachionus muelleri
Animalia	175	2	1	Brachionus calyciflorus OR Brachionus pala
Animalia	9	3	1	Brachionus angularis OR Brachionus testudo OR Brachionus urceolaris angularis
Animalia	11	2	1	Brachionus rubens OR Brachionus urceus rubens
Animalia	9	2	1	Brachionus patulus OR Brachionus militaris
Animalia	4	2	1	Anuraeopsis fissa OR Anuraeopsis hypelasma
Animalia	1	2	1	Ascomorpha ecaudis OR Sacculus viridus
Animalia	3	2	1	Ascomorpha ovalis OR Chromogaster ovalis
Animalia	4	2	1	Asplanchna brightwellii OR Asplanchna ceylonica
Animalia	1	2	1	Asplanchnopus multiceps OR Asplanchnopus myrmeleo
Animalia	1	2	1	Ploesoma hudsoni OR Bipalpus hudsoni
Animalia	1	2	1	Plectus cirratus OR Plectus africans
Animalia	2	3	1	Plectus parvus OR Plectus potamogeti OR Rhabdolaimus baltonicus
Animalia	5	2	1	Plectus acuminatus OR Plectus communis
Animalia	7	2	1	Plectus murrayi OR Plectus antarcticus
Animalia	1	2	1	Trichotheristus mirabilis OR Steineria mirabilis
Animalia	3	3	1	Spirinia parasitifera OR Spira parasitifera OR Spirina parasitifera
Animalia	2	8	2	Sabatieria pulchra OR Sabatieria punctata OR Sabatieria clavicauda OR Sabatieria vulgaris OR Parasabatieria vulgaris OR Parasabatieria clavicauda OR Parasabatieria punctata OR Aphanolaimus pulcher
Animalia	1	7	1	Ethmolaimus pratensis OR Ethmolaimus americanus OR Ethmolaimus arcticus OR Ethmolaimus foreli OR Ethmolaimus lemani OR Ethmolaimus revaliensis OR Ethmolaimus tatricus
Animalia	1	2	1	Punctodora ratzeburgensis OR Chromadora ratzeburgensis
Animalia	1	2	1	Tripyla affinis OR Tripyla tatrica
Animalia	3	2	1	Tobrilus gracilis OR Trilobus gracilis
Animalia	2	2	1	Chordodes morgani OR Chordodes puerilis
Animalia	2	4	1	Neochordodes occidentalis OR Chordodes occidentalis OR Chordodes gestri OR Pseudochordodes occidentalis
Animalia	9	3	1	Paragordius varius OR Gordius varius OR Gordius longilobatus
Animalia	7	10	1	Gordius robustus OR Gordius aquaticus robustus OR Gordius califronica OR Gordius villoti OR Gordius agassizi OR Gordius fasciatus OR Gordius hawaiiensis OR Gordius lacustris OR Gordius subspiralis OR Gordius californicus
Animalia	4	2	1	Neoechinorhynchus agilis OR Echinorhynchus agilis
Animalia	21	4	1	Neoechinorhynchus rutili OR Echinorhynchus rutili OR Echinorhynchus cobiditis OR Echinorhynchus clavaeceps
Animalia	24	7	1	Acanthocephalus anguillae OR Echinorhynchus anguillae OR Echinorhynchus globulosus OR Echinorhynchus linstowi OR Echinorhynchus proteus OR Acanthocephalus paronai OR Echinorhynchus paronai
Animalia	50	3	1	Acanthocephalus lucii OR Echinorhynchus lucii OR Echinorhynchus angustus
Animalia	27	13	1	Echinorhynchus gadi OR Echinorhynchus candidus OR Echinorhynchus ekbaumi OR Echinorhynchus lineolatus OR Echinorhynchus lophii OR Echinorhynchus gadicallariae OR Echinorhynchus gadivirentis OR Echinorhynchus acus OR Echinorhynchus wachniae OR Echinorhynchus socialis OR Echinorhynchus hepaticola OR Echinorhynchus arcticus OR Echinorhynchus vancleavei
Animalia	7	2	1	Corynosoma semerme OR Echinorhynchus semerme
Animalia	14	6	1	Corynosoma strumosum OR Echinorhynchus strumosum OR Echinorhynchus gibbosus OR Corynosoma ambispigerinum OR Corynosoma ambispinigerum OR Echinorhynchus strumosus
Animalia	2	2	1	Bolbosoma nipponicum OR Bolbosoma bobrovoi
Animalia	9	6	1	Bolbosoma vasculosum OR Bolbosoma thunni OR Echinorhynchus vasculosum OR Echinorhynchus annulatus OR Echinorhynchus aurantiacus OR Echinorhynchus serrani
Animalia	124	8	1	Pomphorhynchus laevis OR Echinorhynchus laevis OR Echinorhynchus proteus OR Pomphorhynchus intermedius OR Echinorhynchus tereticollis OR Echinorhynchus dobulae OR Echinorhynchus piscinus OR Echinorhynchus ovatus
Animalia	5	2	1	Telosentis exiguus OR Echinorhynchus exiguus
Animalia	4	10	1	Serrasentis sagittifer OR Serrasentis socialis OR Echinorhynchus sagittifer OR Echinogaster sagittifer OR Serrasentis chauhani OR Serrasentis longa OR Serrasentis longiformis OR Serrasentis giganticus OR Serrasentis scomberomori OR Serrasentis socialis
Animalia	7	3	1	Rhadinorhynchus pristis OR Echinorhynchus pristis OR Rhadinorhynchus alosae
Animalia	1	2	1	Rhadinorhynchus trachuri OR Nipporhynchus trachuri
Animalia	24	2	1	Leptorhynchoides thecatus OR Echinorhynchus thecatus
Animalia	3	2	1	Arctonoe vittata OR Polynoe vittata
Animalia	4	2	1	Harmothoe imbricata OR Aphrodita imbricata
Animalia	1	2	1	Sthenelais boa OR Sthenelais picta
Animalia	1	2	1	Phyllodoce citrina OR Anaitides citrina
Animalia	1	2	1	Phyllodoce groenlandica OR Anaitides groenlandica
Animalia	3	2	1	Phyllodoce maculata OR Anaitides maculata
Animalia	1	2	1	Eteone longa OR Eteone robusta
Animalia	2	2	1	Eumida sanguinea OR Eumida maculosa
Animalia	1	2	1	Syllis armillaris OR Typosyllis armillaris
Animalia	2	2	1	Typosyllis pulchra OR Syllis pulchra
Animalia	3	2	1	Syllis prolifera OR Typosyllis variegata
Animalia	1	2	1	Syllis vittata OR Typosyllis vittata
Animalia	4	2	1	Syllis amica OR Typosyllis amica
Animalia	1	2	1	Branchiosyllis exilis OR Brachiosyllis exilis
Animalia	113	2	2	Neanthes virens OR Nereis virens
Animalia	46	2	1	Neanthes arenaceodentata OR Nereis arenaceodentata
Animalia	36	4	4	Neanthes succinea OR Nereis succinea OR Nereis limbata
Animalia	1	2	1	Nothria conchylega OR Onuphis conchylega
Animalia	4	3	1	Hyalinoecia tubicola OR Hyalinoecia artifex OR Hyalinoecia bilineata
Animalia	1	3	1	Americonuphis magna OR Diopatra magna OR Onuphis magna
Animalia	1	2	1	Australonuphis teres OR Diopatra teres
Animalia	1	2	1	Eunice norvegica OR Eunice floridana
Animalia	13	2	1	Marphysa sanguinea OR Nereis sanguinea
Animalia	2	3	1	Palola viridis OR Palola siciliensis OR Eunice siciliensis
Animalia	4	3	1	Arabella iricolor OR Arabella opalina OR Arabella semimaculata
Animalia	1	2	1	Histriobdella homari OR Histriodrilus homari
Animalia	10	2	1	Scoloplos armiger OR Scoloplos elongata
Animalia	1	2	1	Orbinia latreillii OR Aricia latreillii
Animalia	6	2	1	Boccardia proboscidea OR Polydora proboscidea
Animalia	10	2	1	Pygospio elegans OR Spio rathbuni
Animalia	6	2	1	Scolelepis squamata OR Lumbricus squamatus
Animalia	1	2	1	Magelona mirabilis OR Maea mirabilis
Animalia	41	3	2	Chaetopterus variopedatus OR Chaetopterus pergamentaceus OR Tricoelia variopedatus
Animalia	2	2	1	Cirriformia tentaculata OR Audouinia tentaculata
Animalia	3	2	1	Ctenodrilus serratus OR Parthenope serratus
Animalia	1	2	1	Pherusa plumosa OR Stylarioides plumosa
Animalia	1	2	1	Ophelina cylindricaudata OR Ammotrypane cylindricaudatus
Animalia	32	2	1	Capitella capitata OR Lumbricus capitatus
Animalia	5	2	1	Notomastus latericeus OR Notomastus latericius
Animalia	195	2	1	Arenicola marina OR Lumbricus marinus
Animalia	12	2	1	Clymenella torquata OR Clymene torquatus
Animalia	22	2	1	Owenia fusiformis OR Owenia occidentalis
Animalia	1	2	1	Owenia collaris OR Owenia fusiformis collaris
Animalia	1	2	1	Galathowenia oculata OR Myriochele oculata
Animalia	6	2	2	Pectinaria koreni OR Lagis koreni
Animalia	1	6	1	Hobsonia florida OR Amphicteis floridus OR Hypaniola florida OR Amphicteis gunneri floridus OR Hypaniola grayi OR Hypaniola grayi
Animalia	2	2	1	Melinna cristata OR Sabellides cristata
Animalia	1	2	1	Eclysippe vanelli OR Lysippe vanelli
Animalia	2	2	1	Eupolymnia nebulosa OR Polymnia nebulosa
Animalia	1	2	1	Pista cristata OR Amphitrite cristata
Animalia	3	3	1	Branchiomma vesiculosum OR Megalomma vesiculosum OR Amphitrite vesiculosa
Animalia	34	2	1	Myxicola infundibulum OR Terebella infundibulum
Animalia	5	2	1	Pseudopotamilla occelata OR Potamilla occelata
Animalia	9	2	2	Sabella penicillus OR Sabella pavonina
Animalia	2	2	1	Sabella melanostigma OR Sabella bipunctata
Animalia	2	2	1	Amphiglena mediterranea OR Amphicora mediterranea
Animalia	7	2	1	Pomatoceros triqueter OR Serpula triquetra
Animalia	14	2	2	Ficopomatus enigmaticus OR Mercierella enigmatica
Animalia	245	3	1	Lumbriculus variegatus OR Lumbricus variegatus OR Lumbricus variegatus variegatus
Animalia	3	3	1	Lumbricillus lineatus OR Lumbriculus lineatus OR Lumbricus lineatus
Animalia	1	3	1	Cernosvitoviella atrata OR Marionina atrata OR Cernosvitoviella microtheca
Animalia	7	4	1	Cognettia sphagnetorum OR Pachydrilus sphagnetorum OR Cognettia anomala OR Cognettia paxi
Animalia	1	2	1	Spirosperma ferox OR Peloscolex ferox
Animalia	229	2	1	Tubifex tubifex OR Lumbricus tubifex
Animalia	2	2	1	Tubifex ignotus OR Lophochaeta ignota
Animalia	56	3	1	Limnodrilus hoffmeisteri OR Camptodrilus californicus OR Limnodrilus aurantiacus
Animalia	4	5	1	Limnodrilus udekemianus OR Limnodrilus ornatus OR Limnodrilus steigerwaldi OR Limnodrilus willeyi OR Isochaeta virulenta
Animalia	8	2	1	Ilyodrilus templetoni OR Tubifex templetoni
Animalia	1	2	1	Aulodrilus pluriseta OR Naidium pluriseta
Animalia	1	2	1	Clitellio arenarius OR Lumbricus arenarius
Animalia	6	2	1	Monopylephorus rubroniveus OR Monopylephorus helobius
Animalia	1	2	1	Psammoryctides barbatus OR Saenuris barbata
Animalia	4	3	1	Rhyacodrilus coccineus OR Rhyacodrilis coccineus OR Tubifex coccineus
Animalia	3	2	1	Paranais litoralis OR Nais litoralis
Animalia	10	3	1	Stylaria lacustris OR Nereis lacustris OR Nereis proboscidea
Animalia	1	3	1	Pristina osborni OR Naidium osborni OR Pristinella osborni
Animalia	7	2	1	Dero digitata OR Nais digitata
Animalia	5	4	1	Dero obtusa OR Dero latissima OR Dero perrieri OR Dero polycardia
Animalia	1	2	1	Chaetogaster diastrophus OR Nais diastrophus
Animalia	21	2	1	Chaetogaster limnaei OR Chaetogaster limnaei vaghini
Animalia	3	2	1	Nais communis OR Nais parviseta
Animalia	8	2	1	Nais elinguis OR Nais aralensis
Animalia	2	2	1	Nais pardalis OR Nais bretscheri pardalis
Animalia	1	2	1	Uncinais uncinata OR Nais uncinata
Animalia	2	2	1	Ophidonais serpentina OR Nais serpentina
Animalia	1	2	1	Trieminentia corderoi OR Opistocysta corderoi
Animalia	16	3	1	Pontoscolex corethrurus OR Lumbricus corethrurus OR Pontoscolex arenicola
Animalia	11	2	1	Branchiobdella pentodonta OR Branchiobdella pentadonta
Animalia	1	5	1	Branchiobdella astaci OR Astacobdella roeseli OR Branchiobdella astaci fluvitialis OR Branchiobdella astaci leptodactyli OR Branchiobdella varians astaci
Animalia	11	7	1	Myzobdella lugubris OR Myzobdella funduli OR Ichthyobdella funduli OR Illinobdella moorei OR Illinobdella alba OR Illinobdella richardsoni OR Illinobdella elongata
Animalia	1	3	1	Calliobdella vivida OR Trachelobdella vividus OR Calliobdella carolinensis
Animalia	5	2	2	Alboglossiphonia heteroclita OR Glossiphonia heteroclita
Animalia	39	2	1	Helobdella triserialis OR Helobdella lineata
Animalia	3	2	1	Haemopis grandis OR Mollibdella grandis
Animalia	15	2	1	Haemopis marmorata OR Percymoorensis marmorata
Animalia	1	2	1	Haemopis terrestris OR Percymoorensis lateralis
Animalia	2	2	1	Dina dubia OR Erpobdella dubia
Animalia	5	2	1	Erpobdella punctata OR Dina lateralis
Animalia	1	2	1	Acmaea scabra OR Collisella scabra
Animalia	7	3	2	Notoacmea scutum OR Acmaea scutum OR Collisella scutum
Animalia	1	2	1	Patina pellucida OR Helcion pellucidum
Animalia	2	3	1	Lithopoma americanum OR Astraea americana OR Astraea tecta americana
Animalia	6	6	1	Lacuna vincta OR Lacuna oretusa OR Lacuna pertusa OR Lacuna solidula OR Trochus divaricata OR Lacuna fusca
Animalia	9	2	1	Littorina sitkana OR Littorina sitchana
Animalia	92	6	1	Littorina saxatilis OR Littorina obligatus OR Littorina vestita OR Littorina castanea OR Littorina davidus OR Littorina jugosa
Animalia	5	5	1	Littorina irrorata OR Littorina sayi OR Littorina sulcata OR Littorina carolinensis OR Littorina lunata
Animalia	26	3	1	Littorina obtusata OR Littorina peconica OR Littorina littoralis
Animalia	1	9	1	Littorina aspera OR Littorina apicina OR Littorina subsuturalis OR Littorina lastistrigata OR Littorina phillippi OR Littorina dubiosa OR Littorina penicilata OR Littorina parvula OR Littorina alba
Animalia	4	5	2	Littorina angulifera OR Littorina striata OR Littorina strigata OR Littorina flavescens OR Littorina lineata
Animalia	44	2	2	Hydrobia ulvae OR Hydrobia stagnorum
Animalia	1	2	1	Marstonia lustrica OR Amnicola lustrica
Animalia	2	2	1	Onoba aculeus OR Cingula aculeus
Animalia	1	2	1	Leptoxis compacta OR Anculosa compacta
Animalia	1	2	1	Leptoxis plicata OR Anculosa plicata
Animalia	1	2	1	Leptoxis carinata OR Nitocris carinata
Animalia	2	2	1	Elimia clavaeformis OR Goniobasis clavaeformis
Animalia	1	2	1	Elimia flava OR Goniobasis flava
Animalia	4	2	2	Elimia proxima OR Goniobasis proxima
Animalia	2	2	1	Elimia semicarinata OR Goniobasis semicarinata
Animalia	2	2	1	Goniobasis virginica OR Elimia virginica
Animalia	3	5	1	Modulus modulus OR Modulus filosus OR Modulus pisum OR Modulus perlatus OR Modulus tasmanica
Animalia	4	5	2	Batillaria cumingi OR Batillaria multiformis OR Batillaria zonalis OR Batillaria aterrima OR Batillaria atramenfaria
Animalia	2	7	1	Batillaria minima OR Batillaria albocoopertum OR Batillaria rawsoni OR Batillaria nigrescens OR Batillaria septemstriatum OR Batillaria clathratum OR Batillaria degenerata
Animalia	3	4	1	Cerithidea pliculosa OR Cerithidea lavalleanum OR Cerithidea varicosa OR Cerithidea iostoma
Animalia	1	3	1	Cerithidea scalariformis OR Cerithidea tenuis OR Cerithidea hanleyana
Animalia	1	2	1	Cerithium atratum OR Cerithium floridanum
Animalia	2	2	1	Cerithium litteratum OR Cerithium literatum
Animalia	2	4	1	Opalia crenimarginata OR Opalia funiculata OR Opalia insculpta OR Opalia nesiotica
Animalia	2	2	1	Janthina janthina OR Janthina fragilis
Animalia	2	2	1	Crepidula convexa OR Crepidula glauca
Animalia	3	3	1	Crepidula onyx OR Crepidula lirata OR Crepidula cerithicola
Animalia	1	3	1	Crepidula striolata OR Crepidula nivea OR Crepidula squama
Animalia	6	2	1	Lunatia heros OR Polinices heros
Animalia	3	6	1	Cymatium parthenopeum OR Cymatium echo OR Cymatium costatum OR Cymatium australasiae OR Cymatium americana OR Cymatium brasiliana
Animalia	93	2	1	Nucella lapillus OR Thais lapillus
Animalia	7	2	1	Coralliophila abbreviata OR Coralliophila incompta
Animalia	68	2	1	Buccinum undatum OR Buccinum striatum
Animalia	10	2	1	Busycon contrarium OR Busycon contrarium contrarium
Animalia	47	2	1	Busycon canaliculatum OR Busycotypus canaliculatus
Animalia	3	2	1	Nassarius mendicus OR Nassarius mendicus cooperi
Animalia	1	2	1	Nassarius vibex OR Nassa vibex
Animalia	133	3	2	Nassarius obsoletus OR Ilyanassa obsoleta OR Nassa obsoleta
Animalia	43	2	2	Nassarius reticulatus OR Hinia reticulata
Animalia	4	2	1	Conus delessertii OR Conus sozoni
Animalia	12	2	1	Conus ermineus OR Conus testudinarius
Animalia	2	2	1	Conus gladiator OR Conus tribunis
Animalia	31	4	1	Conus purpurascens OR Conus rejectus OR Conus regalitatis OR Conus comptus
Animalia	1	5	1	Conus regularis OR Conus thaanumi OR Conus syriacus OR Conus monilifer OR Conus angulatus
Animalia	1	2	1	Retusa obtusa OR Retusa pertenius
Animalia	15	2	1	Limacina helicina OR Spiratella helicina
Animalia	1	2	1	Limacina inflata OR Spiratella inflata
Animalia	2	2	1	Limacina retroversa OR Spiratella retroversa
Animalia	3	2	1	Clio pyramidata OR Euclio pyramidata
Animalia	12	2	1	Melampus bidentatus OR Melampus lineatus
Animalia	4	4	2	Armiger crista OR Gyraulus crista OR Armiger cristatus OR Nautilus crista
Animalia	2	3	1	Promenetus exacuous OR Promenetus exacuous exacuous OR Promenetus exacuous megas
Animalia	98	2	1	Planorbis corneus OR Helix corneus
Animalia	183	2	2	Planorbella trivolvis OR Helisoma trivolvis
Animalia	133	2	2	Physella acuta OR Physa acuta
Animalia	12	2	2	Physella cubensis OR Physa cubensis
Animalia	1	2	1	Physella parkeri OR Physa parkeri
Animalia	39	3	1	Aplysia brasiliana OR Aplysia willcoxi OR Aplysia floridensis
Animalia	17	2	1	Aplysia juliana OR Aplysia badistes
Animalia	104	4	1	Clione limacina OR Clione elegantissima OR Clione kincaidi OR Clione papillonacea
Animalia	4	4	1	Alderia modesta OR Alderia amphibia OR Alderia harvardiensis OR Alderia scaldiana
Animalia	1	2	1	Berthellina citrina OR Gymnotoplax citrina
Animalia	2	5	1	Cadlina laevis OR Doris obvelata OR Echinochila laevis OR Doris planulata OR Doris repanda
Animalia	1	2	1	Glossodoris dalli OR Chromodoris dalli
Animalia	1	3	1	Aegires punctilucens OR Polycera punctilucens OR Aegires hispidus
Animalia	2	3	1	Doriopsilla albopunctata OR Doriopsilla fulva OR Doriopsilla reticulata
Animalia	6	2	1	Dendronotus iris OR Dendronotus giganteus
Animalia	2	3	1	Dendronotus frondosus OR Dendronotus arborescens OR Dendronotus reynoldsi
Animalia	1	2	1	Berghia verrucicornis OR Berghia coerulescens
Animalia	1	2	1	Glaucus atlanticus OR Glaucus marinus
Animalia	1	2	1	Leptochiton rugatus OR Lepidopleurus rugatus
Animalia	2	2	1	Lepidochitona beanii OR Lepidochitona lobium
Animalia	1	3	1	Tonicella lineata OR Tonicella blaneyi OR Tonicella undocarulea
Animalia	1	2	1	Tonicella marmorea OR Tonicella submarmorea
Animalia	2	3	1	Tonicella rubra OR Tonicella beringensis OR Tonicella granulata
Animalia	2	2	1	Acanthochitona crinita OR Acanthochitona crinitus
Animalia	1	2	1	Acanthochitona balesae OR Acanthochitona elongata
Animalia	1	3	1	Nuculana pernula OR Nuculana fossa OR Nuculana buccata
Animalia	1	2	1	Anadara transversa OR Anadara sulcosa
Animalia	5	6	1	Anadara ovalis OR Lunarca ovalis OR Anadara campechiensis OR Arca campechiensis OR Anadara ovalis pexata OR Anadara ovalis americana
Animalia	1	2	1	Anadara brasiliana OR Anadara incongrua
Animalia	2	2	1	Anadara notabilis OR Anadara deshayesi
Animalia	9	2	1	Arca zebra OR Arca occidentalis
Animalia	39	2	2	Modiolus modiolus OR Modiolus kurilensis
Animalia	1	2	1	Brachidontes adamsianus OR Brachidontes stearnsi
Animalia	39	3	1	Geukensia demissa OR Ischadium demissa OR Arcuatula demissa
Animalia	5	3	1	Ischadium recurvum OR Mytilus hamatus OR Brachidontes recurvus
Animalia	3	3	1	Argopecten gibbus OR Pecten gibbus OR Aequipecten gibbus
Animalia	104	2	2	Argopecten irradians OR Aequipecten irradians
Animalia	12	2	2	Nodipecten nodosus OR Lyropecten nodosus
Animalia	4	2	1	Acesta excavata OR Lima excavata
Animalia	662	3	2	Crassostrea virginica OR Crassostrea brasiliana OR Crassostrea floridensis
Animalia	1	3	1	Dendostrea frons OR Lopha frons OR Ostrea frons
Animalia	2	2	1	Alasmidonta heterodon OR Unio heterodon
Animalia	1	3	1	Alasmidonta varicosa OR Unio varicosa OR Alasmodon corrugata
Animalia	1	7	1	Anodonta nuttalliana OR Anodonta wahlametensis OR Anodonta wahlamatensis OR Anodonta rotundovata OR Anodonta triangularis OR Anodonta laosensis OR Anodonta nuttalliana idahoensis
Animalia	1	2	1	Anodonta oregonensis OR Anodon cognata
Animalia	74	81	1	Elliptio complanata OR Mya complanata OR Unio violaceus OR Unio purpureus OR Unio carinifera OR Unio coarctata OR Unio georgina OR Unio glabrata OR Unio purpurascens OR Unio rarisulcata OR Unio rhombula OR Unio sulcidens OR Unio virginiana OR Unio aurata OR Unio fluviatilis OR Unio rigidus OR Unio griffithianus OR Unio subinflatus OR Unio jejunus OR Unio fuliginosus OR Unio cuvierianus OR Unio ge…
Animalia	1	18	1	Elliptio dilatata OR Unio nasuta OR Unio dilatata OR Obliquaria atroviolacea OR Obliquaria cuprea OR Unio mucronatus OR Unio gibbosus OR Obliquaria bicolor OR Obliquaria violacea OR Bariosta fulvus OR Unio arctior OR Unio stonensis OR Unio propeverutus OR Bariosta fulvus fuscata OR Bariosta fulvus rufa OR Unio gibbosus armathwaitensis OR Unio gibbosus delicatus OR Elliptio dilatata sterkii
Animalia	1	9	1	Elliptio crassidens OR Unio crassidens OR Unio nigra OR Unio cuneatus OR Obliquaria venus OR Unio incrassatus OR Unio danielsii OR Unio nigra fusca OR Unio nigra maculata
Animalia	2	3	1	Elliptio hopetonensis OR Unio hopetonensis OR Unio inusitatis
Animalia	1	30	1	Elliptio buckleyi OR Elliptio jayensis OR Popenaias buckleyi OR Unio jayensis OR Unio buddianus OR Unio buckleyi OR Unio coruscus OR Unio prasinatus OR Unio cunninghami OR Unio dalli OR Unio orcuttii OR Unio simpsoni OR Unio marshii OR Unio tryoni OR Unio dorei OR Unio hinkleyi OR Unio nolani OR Unio ferrissii OR Unio subluridus OR Unio oscari OR Unio leonensis OR Unio pinei OR Unio suttoni OR Un…
Animalia	11	3	1	Lampsilis fasciola OR Unio multiradiatus OR Unio perradiatus
Animalia	3	15	2	Lampsilis radiata OR Lampsilis radiata radiata OR Lampsilis radiata conspicua OR Mya radiata OR Unio luteola OR Unio lineata OR Unio oblongatus OR Unio elongata OR Unio tenebrosus OR Unio melinus OR Unio obliquiradiatus OR Unio conspicuus OR Unio borealis OR Unio muhlfeldianus plurimaffinis OR Lampsilis radiata oneidensis
Animalia	1	3	1	Lampsilis hydiana OR Unio hydianus OR Unio approximus
Animalia	2	12	1	Lampsilis claibornensis OR Lampsilis straminea OR Lampsilis perpasta OR Lampsilis straminea straminea OR Lampsilis straminea claibornensis OR Unio stramineus OR Unio claibornensis OR Unio obtusus OR Unio pallescens OR Unio contrarius OR Unio affinis OR Unio perpastus
Animalia	2	5	1	Lampsilis abrupta OR Unio abruptus OR Toxolasma cyclips OR Toxolasma cyclips fuscata OR Toxolasma cyclips lutescens
Animalia	9	13	2	Lampsilis cardium OR Lampsilis ventricosa OR Lampsilis ovata ventricosa OR Lampsilis ventricosa cohongoronta OR Unio ventricosus OR Unio occidens OR Unio subovatus OR Unio lenis OR Unio canadensis OR Unio latissimus OR Lampsilis ventricosa lurida OR Lampsilis ventricosa perglobosa OR Lampsilis ventricosa winnebagoensis
Animalia	1	3	1	Lampsilis higginsii OR Unio higginsii OR Lampsilis higginsii grandis
Animalia	3	4	1	Lampsilis ornata OR Lampsilis excavatus OR Unio excavatus OR Unio ovatus ornatus
Animalia	2	8	1	Lampsilis reeveiana OR Lampsilis reeveiana reeveiana OR Lampsilis reeveiana brevicula OR Lampsilis reeveiana brittsi OR Villosa brevicula OR Unio reeveianus OR Unio breviculus OR Lampsilis brittsi
Animalia	34	9	1	Lampsilis siliquoidea OR Lampsilis radiata siliquoidea OR Unio siliquoideus OR Unio inflatus OR Unio rosaceus OR Unio distans OR Unio superiorensis OR Lampsilis siliquoidea pepinensis OR Lampsilis siliquoidea chadwicki
Animalia	1	7	1	Gonidea angulata OR Anodonta angulata OR Anodon feminalis OR Anodonta randallii OR Anodon biangulata OR Anodonta angulata subangulata OR Gonidea angulata haroldiana
Animalia	8	19	1	Amblema plicata OR Amblema plicata plicata OR Amblema plicata perplicata OR Amblema costata OR Unio plicata OR Unio peruviana OR Unio rariplicata OR Unio undulatus OR Unio perplicatus OR Unio hippopoeus OR Unio atrocostatus OR Unio latecostatus OR Unio pearlensis OR Unio brazosensis OR Unio lincecumii OR Unio pauciplicatus OR Unio quintardii OR Unio pilsbryi OR Cokeria southalli
Animalia	1	2	1	Fusconaia askewi OR Unio askewi
Animalia	1	7	1	Fusconaia cerina OR Unio cerinus OR Unio rubidus OR Unio negatus OR Unio glandaceus OR Quadrula rubidula OR Quadrula castanea
Animalia	1	9	1	Quadrula quadrula OR Quadrula quadrula quadrula OR Obliquaria quadrula OR Unio rugosus OR Unio lacrymosus OR Unio asperrimus OR Unio lunulatus OR Quadrula quadrula contraryensis OR Quadrula quadrula bullocki
Animalia	1	3	1	Quadrula fragosa OR Quadrula quadrula fragosa OR Unio fragosus
Animalia	1	7	1	Pleurobema decisum OR Pleurobema chattanoogaense OR Unio decisus OR Unio chattanoogaensis OR Unio anaticulus OR Unio consanguineus OR Unio crebrivittatus
Animalia	1	3	1	Pleurobema riddellii OR Unio riddellii OR Unio friersoni
Animalia	1	6	1	Lasmigona complanata OR Lasmigona complanata complanata OR Alasmodonta complanata OR Unio gigas OR Unio katherinae OR Complanaria gigas
Animalia	5	7	1	Lasmigona costata OR Alasmidonta costata OR Alasmodonta rugosa OR Amblasmodon hians OR Lasmigona costata ereganensis OR Lasmigona costata nuda OR Lasmigona costata pepinensis
Animalia	1	4	1	Lasmigona decorata OR Unio decoratus OR Unio charlottensis OR Unio insolidus
Animalia	1	8	1	Lasmigona subviridis OR Unio subviridis OR Unio tappanianus OR Unio neglectus OR Unio hyalinus OR Unio pygmaeus OR Margaritana quadrata OR Unio pertenuis
Animalia	2	23	1	Strophitus undulatus OR Strophitus undulatus undulatus OR Strophitus undulatus tennesseensis OR Anodonta undulata OR Anodonta pensylvanica OR Anodon rugosus OR Alasmodonta edentula OR Anodon areolatus OR Anodonta virgata OR Anodonta wardiana OR Anodonta pavonia OR Anodon unadilla OR Anodonta tetragona OR Anodonta arkansensis OR Anodonta shaefferiana OR Alasmodon rhombica OR Anodon papyracea OR An…
Animalia	1	19	1	Ptychobranchus fasciolaris OR Obliquaria fasciolaris OR Obliquaria interrupta OR Obliquaria sinuata OR Unio phaseolus OR Unio planulatus OR Unio cultratus OR Unio camelus OR Unio abacus OR Unio compressissimus OR Unio arquatus OR Unio imperitus OR Obliquaria fasciolaris interrupta OR Obliquaria fasciolaris fuscata OR Obliquaria fasciolaris obliterata OR Obliquaria fasciolaris longa OR Unio compre…
Animalia	1	10	1	Leptodea fragilis OR Medionidus mcglameriae OR Unio fragilis OR Unio gracilis OR Unio planus OR Unio atrata OR Lasmonos fragilis OR Lampsilis simpsoni OR Unio fragilis fuscata OR Lampsilis gracilis lacustris
Animalia	4	8	1	Ligumia recta OR Ligumia latissima OR Ligumia recta latissima OR Unio recta OR Unio latissima OR Unio praelongus OR Unio sageri OR Unio leprosus
Animalia	4	8	1	Ligumia subrostrata OR Unio subrostratus OR Unio nashvillianus OR Unio mississippiensis OR Unio rutersvillensis OR Unio cocoduensis OR Unio topekaensis OR Lampsilis subrostrata furva
Animalia	11	25	1	Villosa iris OR Unio iris OR Unio obscurus OR Unio cumberlandicus OR Unio simus OR Unio notatus OR Unio zeiglerianus OR Unio creperus OR Unio glaber OR Unio muhlfeldianus OR Unio novieboraci OR Unio tener OR Unio amoenus OR Unio fatuus OR Unio dactylus OR Unio regularis OR Unio puniceus OR Margaritana cumberlandianus OR Unio planicostatus OR Unio discrepans OR Unio scitulus OR Unio perpictus OR U…
Animalia	1	5	1	Villosa delumbis OR Unio delumbis OR Unio ogeecheensis OR Unio concavus OR Unio tenerus
Animalia	1	7	1	Villosa nebulosa OR Unio nebulosus OR Unio radians OR Unio jonesii OR Unio plancus OR Unio sparus OR Unio difficilis
Animalia	1	2	1	Villosa villosa OR Unio villosus
Animalia	1	4	1	Plethobasus cyphyus OR Obliquaria cyphya OR Unio aesopus OR Unio compertus
Animalia	2	7	1	Plectomerus dombeyanus OR Unio dombeyana OR Unio trapezoides OR Unio interruptus OR Bariosta ponderosus OR Lasmigona ponderosa OR Quadrula trapezoides pentagonoides
Animalia	1	13	1	Uniomerus tetralasmus OR Uniomerus excultus OR Unio tetralasmus OR Unio camptodon OR Unio sayii OR Unio parallelus OR Unio symmetricus OR Unio rivularis OR Unio porrectus OR Unio subcroceus OR Unio manubius OR Unio jamesianus OR Unio electrinus
Animalia	1	8	1	Ellipsaria lineolata OR Plagiola lineolata OR Obliquaria lineolata OR Obliquaria depressa OR Obliquaria ellipsaria OR Unio securis OR Unio compressus OR Obliquaria ellipsaria fusca
Animalia	1	9	1	Cyprogenia stegaria OR Cyprogenia irrorata OR Cyprogenia irrorata irrorata OR Cyprogenia irrorata pusilla OR Obovaria stegaria OR Unio irroratus OR Obovaria stegaria tuberculata OR Obovaria stegaria fasciolata OR Unio verrucosus albus
Animalia	3	11	1	Megalonaias nervosa OR Megalonaias boykiniana OR Tritogonia nervosa OR Megalonaias gigantea OR Unio nervosa OR Unio giganteus OR Unio heros OR Unio multiplicatus OR Unio boykinianus OR Unio eightsii OR Unio triumphans
Animalia	3	5	2	Potamilus alatus OR Potamilus alatus OR Proptera alata OR Unio alatus OR Metaptera megaptera
Animalia	1	4	1	Potamilus capax OR Proptera capax OR Unio capax OR Symphynota globosa
Animalia	1	10	1	Tritogonia verrucosa OR Obliquaria verrucosa OR Unio tuberculatus OR Unio pustulata OR Unio conjugans OR Quadrula tritogonia OR Quadrula parkeri OR Quadrula verrucosa OR Tritogonia tuberculata obesa OR Unio tuberculatus supraspeciosus
Animalia	3	5	1	Venustaconcha ellipsiformis OR Actinonaias ellipsiformis OR Unio ellipsiformis OR Unio venustus OR Unio spatulatus
Animalia	1	3	1	Epioblasma brevidens OR Dysnomia brevidens OR Unio brevidens
Animalia	2	3	1	Epioblasma capsaeformis OR Dysnomia capsaeformis OR Unio capsaeformis
Animalia	2	8	1	Epioblasma triquetra OR Dysnomia triquetra OR Truncilla triqueter OR Unio triangularis OR Unio cuneatus OR Unio formosus OR Unio triangularis pergibosus OR Unio triangularis longiusculus
Animalia	30	17	1	Margaritifera margaritifera OR Mya margaritifera OR Margaritana fluviatilis OR Unio elongata OR Alasmodonta arcuata OR Unio roissyi OR Unio brunneus OR Unio tristis OR Margaritifera borealis OR Margaritana freytagi OR Margaritana michaudi OR Margaritana pyrenaica OR Margaritana alleni OR Margaritana durrovensis OR Unio margaritifer minor OR Margaritana margaritifera parvula OR Margaritana margari…
Animalia	4	3	1	Margaritifera falcata OR Alasmodon falcata OR Alasmodon yubaensis
Animalia	45	2	1	Lucina pectinata OR Lucina jamaicensis
Animalia	1	2	1	Lucina nassula OR Lucina lintea
Animalia	1	2	1	Anodontia edentula OR Venus edentula
Animalia	5	2	1	Codakia orbiculata OR Codakia recurvata
Animalia	1	5	1	Thyasira flexuosa OR Thyasira plana OR Thyasira inaequalis OR Thyasira inequalis OR Thyasira insignis
Animalia	1	2	1	Cyrenoida floridana OR Cyrenella floridana
Animalia	1	2	1	Turtonia minuta OR Turtonia occidentalis
Animalia	1	5	1	Astarte borealis OR Tridonta borealis OR Astarte saintjohnensis OR Astarte semisulcata OR Astarte richardsoni
Animalia	1	2	1	Clinocardium nuttallii OR Clinocardium corbis
Animalia	162	2	2	Cerastoderma edule OR Cardium edule
Animalia	9	3	2	Mactromeris polynyma OR Spisula polynyma OR Mactra polynyma
Animalia	7	2	1	Ensis minor OR Ensis siliqua minor
Animalia	7	2	2	Tellina tenuis OR Angulus tenuis
Animalia	11	2	2	Tagelus plebeius OR Tagelus gibbus
Animalia	32	2	1	Arctica islandica OR Cyprina islandica
Animalia	3	2	1	Musculium transversum OR Sphaerium transversum
Animalia	2	2	1	Protothaca thaca OR Chama thaca
Animalia	142	8	6	Venerupis philippinarum OR Tapes philippinarum OR Tapes japonica OR Venerupis japonica OR Tapes semidecussata OR Venerupis semidecussata
Animalia	17	2	1	Venerupis pullastra OR Tapes pullastra
Animalia	8	2	1	Venerupis aurea OR Tapes aureus
Animalia	5	2	2	Tapes rhomboides OR Venerupis rhomboides
Animalia	27	2	2	Venerupis decussata OR Tapes decussata
Animalia	239	2	2	Mercenaria mercenaria OR Venus mercenaria
Animalia	4	2	1	Gemma gemma OR Gemma purpurea
Animalia	3	4	1	Chione cancellata OR Chione granulata OR Chione beaui OR Chione subrostrata
Animalia	6	2	1	Corbula gibba OR Varicorbula gibba
Animalia	1	2	1	Panopea abrupta OR Mya abrupta
Animalia	1	2	1	Xylophaga washingtona OR Xylophaga californica
Animalia	1	3	1	Bankia gouldi OR Bankia schrencki OR Bankia mexicana
Animalia	6	2	1	Teredo navalis OR Teredo novangliae
Animalia	1	3	1	Teredora malleolus OR Teredora thomsoni OR Teredo malleolus
Animalia	1	2	2	Graptacme eborea OR Dentalium eboreum
Animalia	1	2	1	Siphonodentalium lobatum OR Dentalium vitreum
Animalia	4	2	1	Rossia pacifica OR Rossia borealis
Animalia	2	4	2	Rossia macrosoma OR Rossia macrosoma OR Sepiola macrosoma OR Rossia panceri
Animalia	1	5	1	Sepia elegans OR Sepia biserialis OR Sepia bisserialis OR Sepia italica OR Sepia rupellaria
Animalia	447	7	1	Sepia officinalis OR Sepia filliouxi OR Sepia fischeri OR Sepia rugosa OR Sepia vicellius OR Sepia zebrina OR Sepia officinalis mediterranea
Animalia	1	3	1	Sepia orbignyana OR Acanthosepion enoplon OR Sepia rubens
Animalia	23	4	1	Loligo pealeii OR Loligo pallida OR Loligo punctata OR Loligo pealei borealis
Animalia	4	2	1	Loligo plei OR Doryteuthis pleii
Animalia	4	3	1	Loligo forbesii OR Loligo fusus OR Loligo moulinsi
Animalia	110	9	1	Loligo vulgaris OR Loligo berthelotii OR Loligo breviceps OR Loligo affinis OR Loligo mediterranea OR Loligo microcephala OR Loligo neglecta OR Loligo pulchra OR Loligo rangii
Animalia	40	4	1	Lolliguncula brevis OR Loligo brevis OR Loligo brevipinna OR Loligo hemiptera
Animalia	18	9	1	Sepioteuthis sepioidea OR Sepioteuthis biangulata OR Sepia affinis OR Sepioteuthis ehrhardti OR Sepioteuthis occidentalis OR Sepioteuthis ovata OR Loligo sepioidea OR Sepioteuthis sloanii OR Sepia officinalis jurujubai
Animalia	1	3	1	Abralia veranyi OR Enoploteuthis veranyi OR Enoploion eustictum
Animalia	1	4	1	Gonatus fabricii OR Onychoteuthis fabricii OR Onychoteuthis amoena OR Cheloteuthis rapax
Animalia	26	4	1	Berryteuthis magister OR Gonatus magister OR Gonatus magister OR Gonatus septemdentatus
Animalia	1	20	1	Onychoteuthis banksii OR Onychoteuthis bergii OR Loligo banksii OR Loligo bartlingii OR Onychoteuthis aequimanus OR Onykia angulatus OR Teleoteuthis caroli OR Loligo felina OR Onychoteuthis fleuryi OR Onychoteuthis fusiformis OR Onychoteuthis krohnii OR Onychoteuthis lessonii OR Onychoteuthis lesueurii OR Onychoteuthis lobipennis OR Onychoteuthis molinae OR Chaunoteuthis mollis OR Onychoteuthis r…
Animalia	1	2	1	Lepidoteuthis grimaldii OR Enoptroteuthis spinicauda
Animalia	1	4	1	Bathyteuthis abyssicola OR Benthoteuthis abyssicola OR Bathyteuthis megalops OR Benthoteuthis megalops
Animalia	16	4	1	Illex illecebrosus OR Loligo illecebrosus OR Loligo brongnartii OR Loligo piscatorum
Animalia	8	3	1	Illex coindetii OR Loligo coindetii OR Loligo pillae
Animalia	8	13	1	Ommastrephes bartramii OR Stenoteuthis bartrami OR Sthenoteuthis bartramii OR Ommastrephes caroli OR Loligo bartramii OR Onychoteuthis brevimanus OR Ommatostrephes caroli OR Ommastrephes cylindraceus OR Loligo pironneauii OR Loligo touchardii OR Loligo vitreus OR Ommastrephes caroli stenodactyla OR Ommastrephes caroli stenobrachium
Animalia	70	7	1	Dosidicus gigas OR Ommastrephes gigas OR Dosidicus eschrichtii OR Ommastrephes giganteus OR Dosidicus steenstrupii OR Sepia nigra OR Sepia tunicata
Animalia	4	4	1	Thysanoteuthis rhombus OR Thysanoteuthis elegans OR Cirrobrachium filiferum OR Sepioteuthis major
Animalia	1	4	1	Joubiniteuthis portieri OR Chiroteuthis portieri OR Valdemaria danae OR Chiroteuthis portieri
Animalia	1	4	1	Grimalditeuthis bonplandi OR Loligopsis bonplandi OR Grimalditeuthis richardi OR Doratopsis sagitta
Animalia	1	5	1	Cranchia scabra OR Loligo cranchii OR Octopus eylais OR Cranchia hispida OR Cranchia tenuitentaculata
Animalia	10	11	1	Vampyroteuthis infernalis OR Vampyroteuthis macrope OR Melanoteuthis beebei OR Melanoteuthis anderseni OR Hansenoteuthis lucens OR Melanoteuthis lucens OR Cirroteuthis macrope OR Watasella nigra OR Retroteuthis pacifica OR Danateuthis schmidti OR Melanoteuthis schmidti
Animalia	389	17	1	Octopus vulgaris OR Octopus vulgaris americanus OR Octopus rugosus OR Octopus vulgare OR Octopus brevitentaculatus OR Octopus cassiopeia OR Octopus coerulescentes OR Sepia granulata OR Octopus granulatus OR Octopus incertus OR Sepia rugosa OR Octopus niger OR Octopus troscheli OR Octopus tuberculatus OR Octopus tuberculatus OR Octopus ruber OR Octopus tetradynamus
Animalia	6	2	1	Octopus joubini OR Paraoctopus joubini
Animalia	5	12	1	Octopus macropus OR Octopus verrilli palliata OR Octopus bermudensis OR Octopus chromatus OR Octopus alderii OR Octopus didynamus OR Octopus granosus OR Octopus longimanus OR Octopus frayedus OR Octopus macropodus OR Octopus heteropus OR Tremoctopus scalenus
Animalia	3	9	1	Bathypolypus arcticus OR Octopus bairdii OR Octopus arcticus OR Polypus arcticus OR Bathypolypus lentus OR Octopus lentus OR Bathypolypus obesus OR Octopus obesus OR Sepia groenlandica
Animalia	29	10	1	Eledone cirrhosa OR Octopus cirrhosus OR Eledone aldrovandi OR Eledona ambrosiaca OR Sepia cirrhosa OR Eledone genei OR Eledona halliana OR Octopus leucoderma OR Hallia sepioidea OR Moschites cirrosa zetlandica
Animalia	1	10	1	Tremoctopus violaceus OR Octopus atlanticus OR Tremoctopus joubini OR Octopus koellikerii OR Tremoctopus lucifer OR Octopus microstomus OR Octopus quoyanus OR Octopus semipalmatus OR Ocythoe velata OR Octopus velifer
Animalia	1	17	1	Argonauta argo OR Trichocephalus acetabularis OR Ocythoe antiquorum OR Argonauta bulleri OR Argonauta cygnus OR Argonauta ferussaci OR Argonauta grandiformis OR Argonauta minor OR Argonauta naviformis OR Argonauta papyracea OR Argonauta papyria OR Argonauta monterosatoi OR Argonauta sebae OR Argonauta striata OR Argonauta argo mediterranea OR Argonauta monterosatoi OR Argonauta monterosatoi
Animalia	1	5	1	Argonauta nodosa OR Argonauta gracilis OR Argonauta oryzata OR Argonauta tuberculata OR Argonauta vitrea
Animalia	1	2	1	Eubranchipus bundyi OR Chirocephalopsis bundyi
Animalia	4	2	1	Simocephalus serrulatus OR Simocephalus serratulus
Animalia	391	2	1	Ceriodaphnia dubia OR Ceriodaphnia reticulata dubia
Animalia	8	2	2	Scapholeberis mucronata OR Daphne mucronata
Animalia	5	2	1	Bosmina hagmanni OR Eubosmina hagmanni
Animalia	1	2	1	Eubosmina tubicen OR Bosmina tubicen
Animalia	5	2	2	Eubosmina longispina OR Bosmina longispina
Animalia	4	3	2	Eubosmina coregoni OR Bosmina coregoni OR Bosmina coregoni coregoni
Animalia	16	2	2	Leptodora kindtii OR Leptodora kindti
Animalia	80	4	1	Moina macrocopa OR Daphnia macrocopa OR Moina flagellata OR Moina paradoxa
Animalia	12	2	1	Moinodaphnia macleayi OR Moinodaphnia alabamensis
Animalia	6	2	1	Eucypris virens OR Monoculus virens
Animalia	4	2	1	Chlamydotheca arcuata OR Cypris arcuata
Animalia	2	4	1	Herpetocypris reptans OR Cypris ornata OR Cypris reptans OR Cypris repetans
Animalia	8	3	1	Darwinula stevensoni OR Polycheles improvisa OR Polycheles stevensoni
Animalia	1	4	1	Cytherissa lacustris OR Acanthopus resistans OR Cythere lacustris OR Cytheridea lacustris
Animalia	1	2	1	Uncinocythere occidentalis OR Entocythere occidentalis
Animalia	7	2	1	Cypridopsis vidua OR Cypris vidua
Animalia	17	2	1	Calanus glacialis OR Calanus finmarchicus glacialis
Animalia	92	2	1	Calanus finmarchicus OR Calanus tonsus
Animalia	3	3	1	Nannocalanus minor OR Calanus minor OR Cetochilus minor
Animalia	2	2	1	Neocalanus gracilis OR Calanus gracilis
Animalia	1	2	1	Paraeuchaeta barbata OR Euchaeta barbata
Animalia	1	2	1	Paraeuchaeta glacialis OR Euchaeta glacialis
Animalia	4	3	2	Paraeuchaeta norvegica OR Euchaeta norvegica OR Pareuchaeta norvegica
Animalia	1	2	1	Leptodiaptomus ashlandi OR Diaptomus ashlandi
Animalia	1	2	1	Skistodiaptomus oregonensis OR Diaptomus oregonensis
Animalia	2	2	1	Phyllognathopus viguieri OR Belisarius viguieri
Animalia	1	2	1	Tisbe furcata OR Cyclops furcata
Animalia	4	2	1	Tisbe holothuriae OR Tisbe helgolandica
Animalia	5	2	1	Microarthridion littorale OR Tachidus littoralis
Animalia	1	2	1	Cletocamptus deitersi OR Mesochra deitersi
Animalia	13	2	1	Mesocyclops edax OR Mesocyclops nicaraguensis
Animalia	1	2	1	Megacyclops latipes OR Cyclops latipes
Animalia	23	3	1	Acanthocyclops vernalis OR Acanthocyclops plattensis OR Cyclops insecta
Animalia	6	2	1	Oithona nana OR Oithonina nana
Animalia	1	2	1	Lepeophtheirus cuneifer OR Lepeoptheirus cuneifer
Animalia	6	2	1	Balanus balanus OR Balanus porcatus
Animalia	54	3	2	Semibalanus balanoides OR Balanus balanoides OR Lepas balanoides
Animalia	3	3	1	Semibalanus cariosus OR Balanus cariosus OR Lepas cariosa
Animalia	2	2	1	Trypetesa lampas OR Alcippe lampas
Animalia	4	2	1	Holmesimysis costata OR Acanthomysis costata
Animalia	1	2	1	Archaeomysis grebnitzkii OR Archaeomysis maculata
Animalia	1	2	1	Leptomysis lingvura OR Leptomysis sardica
Animalia	2	3	1	Apseudes latreillei OR Apseudes koehleri OR Rhoea latreillii
Animalia	1	8	1	Zeuxo normani OR Anatanais normani OR Anatanais normani OR Anatanais normani OR Anatanais normani OR Anatanais normani OR Tanais normani OR Tanais normani
Animalia	2	21	2	Leptochelia dubia OR Leptochelia savignyi OR Tanais savignyi OR Leptochelia affinis OR Leptochelia algicola OR Leptochelia corsica OR Leptochelia durbanensis OR Leptochelia edwardsii OR Leptochelia incerta OR Leptochelia lifuensis OR Leptochelia neapolitana OR Leptognathia savignyi OR Paratanais algicola OR Paratanais edwardsii OR Paratanais kroyeri OR Paratanais savignyi OR Tanaiomera columbina …
Animalia	1	3	1	Excirolana chiltoni OR Cirolana kincaidi OR Excirolana kincaidi
Animalia	4	3	1	Cirolana borealis OR Natatolana borealis OR Cirolana spinipes
Animalia	2	2	2	Gnorimosphaeroma oregonensis OR Gnorimosphaeroma oregonense
Animalia	3	2	1	Idotea resecata OR Pentidotea resecata
Animalia	2	3	1	Idotea wosnesenskii OR Pentidotea wosnesenskii OR Idotea wasnesenskii
Animalia	11	2	1	Saduria entomon OR Mesidotea entomon
Animalia	149	2	2	Asellus aquaticus OR Asellus aquaticus
Animalia	2	3	2	Asellus racovitzai OR Asellus racovitzai OR Caecidotea racovitzai
Animalia	2	3	2	Asellus forbesi OR Asellus forbesi OR Caecidotea forbesi
Animalia	29	2	1	Ligia exotica OR Ligia filicornis
Animalia	12	9	1	Ampelisca brevicornis OR Ampelisca bellianus OR Ampelisca canmora OR Ampelisca cavicoxa OR Ampelisca intermedia OR Ampelisca laevigata OR Ampelisca pectenata OR Ampelisca platypus OR Ampelisca retangula
Animalia	1	2	1	Aoroides columbiae OR Aora columbiae
Animalia	4	2	1	Gammarus mucronatus OR Carinogammarus mucronatus
Animalia	8	4	1	Allorchestes compressa OR Allorchestes australis OR Allorchestes diemenensis OR Allorchestes gaimardii
Animalia	1	2	1	Hyperoche medusarum OR Hyperoche tauriformis
Animalia	8	2	1	Themisto libellula OR Parathemisto libellula
Animalia	130	2	1	Euphausia superba OR Euphasia superba
Animalia	2	9	1	Metapenaeopsis barbata OR Penaeus barbatus OR Parapenaeus barbatus OR Trachypenaeus barbatus OR Penaeopsis barbatus OR Parapenaeus akayebi OR Penaeus akayebi OR Penaeopsis akayebi OR Erythropenaeus akayebi
Animalia	18	7	1	Parapenaeus longirostris OR Penaeus longirostris OR Penaeus cocco OR Penaeus bocagei OR Neopenaeopsis paradoxus OR Parapenaeus paradoxus OR Penaeopsis paradoxus
Animalia	2	2	1	Parapenaeus fissurus OR Penaeus fissurus
Animalia	13	5	2	Xiphopenaeus kroyeri OR Xiphopenaeus riveti OR Penaeus kroyeri OR Xiphopenaeus kroyeri riveti OR Xiphopenaeus hartii
Animalia	7	2	1	Artemesia longinaris OR Artemesia brevinaris
Animalia	6	7	1	Metapenaeus affinis OR Penaeus affinis OR Parapenaeus affinis OR Penaeopsis affinis OR Penaeus mutatus OR Metapenaeus mutatus OR Metapenaeus necopinans
Animalia	4	6	1	Metapenaeus brevicornis OR Penaeus brevicornis OR Penaeopsis brevicornis OR Penaeus avirostris OR Metapenaeus avirostris OR Penaeopsis avirostris
Animalia	6	5	1	Metapenaeus dobsoni OR Penaeus dobsoni OR Mangalura dobsoni OR Penaeopsis dobsoni OR Metapenaeus dobsoni choprai
Animalia	51	10	1	Metapenaeus ensis OR Penaeus ensis OR Penaeopsis ensis OR Penaeus mastersii OR Metapenaeus mastersii OR Penaeopsis mastersii OR Penaeus incisipes OR Parapenaeus incisipes OR Metapenaeus incisipes OR Penaeopsis incisipes
Animalia	1	5	1	Metapenaeus joyneri OR Penaeus joyneri OR Parapenaeus joyneri OR Penaeopsis joyneri OR Penaeus pallidus
Animalia	2	4	1	Metapenaeus macleayi OR Penaeus macleayi OR Penaeopsis macleayi OR Penaeus haswelli
Animalia	33	3	1	Metapenaeus monoceros OR Penaeus monocerus OR Penaeopsis monoceros
Animalia	1	2	1	Parapenaeopsis cornuta OR Penaeus cornutus
Animalia	2	3	1	Parapenaeopsis hardwickii OR Penaeus hardwickii OR Parapenaeopsis sculptilis hardwickii
Animalia	3	3	1	Parapenaeopsis stylifera OR Penaeus styliferus OR Penaeopsis stylifera
Animalia	4	3	1	Acetes japonicus OR Acetes dispar OR Acetes cochinensis
Animalia	2	2	2	Acetes sibogae OR Acetes sibogae
Animalia	1	5	1	Pleoticus robustus OR Peneopsis ocularis OR Faxonia ocularis OR Haliporus robustus OR Hymenopenaeus robustus
Animalia	10	7	1	Pleoticus muelleri OR Philonicus muelleri OR Haliporus muelleri OR Hymenopenaeus muelleri OR Parartemesia carinata OR Haliporus carinatus OR Solenocera muelleri
Animalia	4	6	1	Solenocera crassicornis OR Penaeus crassicornis OR Solenocera sinensis OR Solenocera indicus OR Solenocera subnuda OR Solenocera kuboi
Animalia	1	5	1	Solenocera membranacea OR Penaeus membranacea OR Penaeus siphonoceros OR Solenocera siphonocera OR Solenocera philippii
Animalia	1	4	1	Haliporoides sibogae OR Haliporus sibogae OR Hymenopenaeus sibogae OR Parahaliporus sibogae
Animalia	2	2	1	Sicyonia brevirostris OR Eusicyonia brevirostris
Animalia	1	3	1	Sicyonia laevigata OR Eusicyonia laevigata OR Sicyonia carinata americana
Animalia	24	2	1	Sicyonia ingentis OR Eusicyonia ingentis
Animalia	6	3	1	Aristaeomorpha foliacea OR Peneus foliaceus OR Aristeus rostridentatus
Animalia	21	2	1	Aristeus antennatus OR Penaeus antennatus
Animalia	1	6	1	Aristaeopsis edwardsiana OR Plesiopenaeus edwardsianus OR Penaeus edwardsianus OR Aristeus edwardsianus OR Aristeus carolinus OR Aristeus splendens
Animalia	1	2	1	Plesiopenaeus armatus OR Aristeus armatus
Animalia	1	2	1	Acanthephyra pelagica OR Acanthophyra pelagica
Animalia	1	2	1	Leander tenuicornis OR Palaemon tenuicornis
Animalia	8	2	1	Macrobrachium acanthurus OR Palaemon acanthurus
Animalia	3	4	1	Macrobrachium carcinus OR Cancer carcinus OR Cancer jamaicensis OR Periclimenes portoricensis
Animalia	1	3	1	Macrobrachium heterochirus OR Palaemon heterochirus OR Palaemon appuni
Animalia	21	6	2	Macrobrachium olfersii OR Macrobrachium olfersi OR Palaemon olfersii OR Bithynis olfersii OR Palaemon spinimanus OR Palaemon potiporanga
Animalia	2	2	1	Macrobrachium aemulum OR Palaemon aemulus
Animalia	27	3	1	Macrobrachium amazonicum OR Palaemon amazonicus OR Palaemon ensiculus
Animalia	1	2	1	Macrobrachium americanum OR Palaemon americanus
Animalia	3	2	1	Macrobrachium dayanum OR Palaemon dayanus
Animalia	3	9	1	Macrobrachium equidens OR Palaemon equidens OR Palaemon sundaicus bataviana OR Palaemon sundaicus brachydactyla OR Palaemon sundaicus baramensis OR Palaemon nasutus OR Palaemon acanthosoma OR Palaemon delagoae OR Urocaridella borradailei
Animalia	2	3	2	Macrobrachium intermedium OR Palaemon intermedius OR Leander intermedius
Animalia	1	2	1	Macrobrachium jelskii OR Palaemon jelskii
Animalia	12	3	1	Macrobrachium lanchesteri OR Palaemon lanchesteri OR Cryphiops lanchesteri
Animalia	1	3	1	Macrobrachium lar OR Palaemon lar OR Cancer teatae
Animalia	1	2	1	Macrobrachium tenellum OR Palaemon tenellus
Animalia	8	5	1	Macrobrachium vollenhovenii OR Palaemon vollenhovenii OR Palaemon jamaicensis africanus OR Palaemon jamaicensis angolensis OR Palaemon jamaicensis herklotsii
Animalia	74	4	1	Macrobrachium nipponense OR Palaemon nipponensis OR Bithynis nipponensis OR Palaemon asper
Animalia	3	5	1	Palaemonetes paludosus OR Hippolyte paludosa OR Hippolysmata paludosa OR Palaemonopsis exilipes OR Palaemonetes exilipes
Animalia	19	5	1	Palaemonetes vulgaris OR Palaemon vulgaris OR Palaemonetes carolinus OR Palaeomonopsis carolinus OR Palaemon carolinus
Animalia	24	6	2	Palaemonetes varians OR Palaemon varians OR Leadner varians OR Palaemonetes varians microgenitor OR Palaemonetes varians occidentalis OR Palaemon variabilis
Animalia	57	14	1	Palaemon serratus OR Melicerta triliana OR Palaemon trilianus OR Palaemon treillianus OR Leander laterillianus OR Leander laterillianus intermedia OR Leander laterillianus aberrans OR Leander laterillianus gigantea OR Leander laterillianus typica OR Leander laterillianus transitans OR Leander laterillianus sculpta OR Cancer captivus OR Palaemon rostratus OR Astacus serratus
Animalia	36	8	1	Palaemon elegans OR Palaemon minans OR Palaemonella gracilis OR Leander squilla prototypa OR Leander squilla brevidigitata OR Leander squilla typica OR Leander squilla intermedia OR Leander squilla elegans
Animalia	1	3	1	Palaemon northropi OR Leander northropi OR Palaemon brachylabis
Animalia	12	12	1	Palaemon adspersus OR Cancer squilla OR Palaemon communis OR Palaemon fabricii OR Palaemon rectirostris OR Palaemon rectirostris octodentatus OR Leander rectirostris transitans OR Leander rectirostris tyicia OR Palaemon leachii OR Palaemon imbellis OR Leander brandti OR Palaemon brandti
Animalia	1	5	1	Palaemon concinnus OR Palaemon exilimanus OR Leander longicarpus OR Palaemon lagdoaoensis OR Leander lagdoaoensis
Animalia	2	2	1	Palaemon gravieri OR Leander gravieri
Animalia	6	10	1	Palaemon longirostris OR Palaemon longirostris robusta OR Leander longirostris OR Palaemon edwardsii OR Leander edwardsii OR Leander edwardsii brevidigitata OR Leander edwardsii intermedia OR Leander edwardsii prototypa OR Leander edwardsii simplicior OR Leander edwardsii similis
Animalia	3	5	1	Palaemon pacificus OR Leander peringueyi OR Leander gilchristi OR Leander okiensis OR Leander pacificus
Animalia	4	6	1	Palaemon pandaliformis OR Leander cubensis OR Leander potitinga OR Palaemon potitinga OR Leander pandaliformis OR Palaemonetes cubensis
Animalia	8	2	1	Palaemon paucidens OR Leander paucidens
Animalia	1	4	1	Palaemon serrifer OR Leander serrifer longidactylus OR Leander serrifer OR Leander fagei
Animalia	1	3	1	Nematopalaemon tenuipes OR Leander tenuipes OR Leander luzonensis
Animalia	1	2	1	Cryphiops caementarius OR Cancer caementarius
Animalia	26	4	1	Exopalaemon carinicauda OR Palaemon carinicauda OR Leander longirostris carinicauda OR Leander longirostris carinatus
Animalia	1	5	1	Exopalaemon modestus OR Leander modestus OR Leander modestus sibirica OR Leander czerniavskyi OR Leander czerniavskyi lacustris
Animalia	1	2	1	Exopalaemon orientis OR Palaemon orientis
Animalia	2	3	1	Palaemon styliferus OR Exopalaemon styliferus OR Leander styliferus
Animalia	4	4	1	Alpheus heterochaelis OR Halopsyche lutaria OR Alpheus lutarius OR Crangon heterochaelis
Animalia	1	2	1	Alpheus armatus OR Alpheaus armatus
Animalia	2	3	1	Alpheus distinguendus OR Alpheus digitalis OR Crangon distinguendus
Animalia	1	3	1	Alpheus japonicus OR Alpheus longimanus OR Crangon japonica
Animalia	1	4	1	Eualus macilentus OR Hippolyte macilenta OR Spirontocaris macilenta OR Spirontocarella macilenta
Animalia	1	2	1	Heptacarpus futilirostris OR Nauticaris futilirostris
Animalia	2	5	1	Lysmata californica OR Hippolysmata caligornica OR Hippolyte californica OR Hippolyte lineata OR Hippolysmata californica
Animalia	4	7	1	Lysmata seticaudata OR Melicerta seticaudata OR Aglaope streiata OR Palaemon cognetii OR Lysmata aberrans OR Miersia clavigera OR Aglaope striata
Animalia	1	2	1	Exhippolysmata oplophoroides OR Hippolysmata olophoroides
Animalia	1	3	1	Processa edulis OR Nika edulis OR Nika edulis typica
Animalia	4	6	1	Pandalus montagui OR Pandalus annulicornis OR Astacus annulicornis OR Pandalus levigatus OR Pandalus leptorhynchus OR Pandalus montagui montagui
Animalia	9	2	1	Pandalus platyceros OR Pandalus pubescentulus
Animalia	1	2	1	Pandalus danae OR Pandalus franciscorum
Animalia	3	3	2	Pandalus kessleri OR Pandalus latirostris OR Pandalus kessleri fluviatilus
Animalia	2	2	1	Pandalopsis dispar OR Pandalus dispar
Animalia	8	2	1	Pandalopsis japonica OR Pandalopsis dispar japonica
Animalia	1	6	1	Plesionika martia OR Pandalus martia OR Plesionika semilaevis OR Plesionika sicherii OR Plesionika cottei OR Pandalus martius
Animalia	1	4	1	Plesionika heterocarpus OR Pandalus heterocarpus OR Pandalus sagittarius OR Pandalus longicarpus
Animalia	1	6	1	Heterocarpus ensifer OR Pandalus carinatus OR Heterocarpus carinatus OR Atlantocaris gigas OR Procletes gigas OR Procletes atlanticus
Animalia	1	4	1	Chlorotocus crassicornis OR Pandalus crassicornis OR Chlorotocus gracilipes OR Palaemon chlorotocus
Animalia	7	2	1	Crangon septemspinosa OR Crago septemspinosus
Animalia	1	2	1	Crangon franciscorum OR Crago franciscorum
Animalia	70	17	1	Crangon crangon OR Cancer crangon OR Astacus crangon OR Crago vulgaris OR Crangon rubropunctatus OR Crangon maculosa OR Crangon maculatus OR Crangon maculosa typica OR Crangon maculosa brevirostris OR Crangon maculosa suchumica OR Steiracrangon orientalis OR Steiracrangon orientalis longicauda OR Steiracrangon orientalis intermedia OR Steiracrangon orientalis brevicauda OR Crangon crangon typicus…
Animalia	1	4	1	Crangon alaskensis OR Neocrangon alaskensis OR Neocrangon alaskensis elongata OR Crangon alaskensis elongata
Animalia	2	2	1	Caridina denticulata OR Hippolyte denticulata
Animalia	1	2	1	Caridina africana OR Caridina togoensis
Animalia	2	2	1	Caridina weberi OR Caridina weberi typica
Animalia	2	6	2	Atya scabra OR Atya margaritacea OR Atys scabra OR Atya mexicana OR Atya punctata OR Atys scaber
Animalia	1	2	1	Atya innocous OR Cancer innocous
Animalia	3	6	1	Paratya compressa OR Ephyra compressa OR Miersia compressa OR Atyaephyra compressa OR Xiphocaris compressa OR Xiphocaridina compressa
Animalia	7	2	1	Orconectes propinquus OR Orconectes iowaensis
Animalia	5	2	1	Procambarus simulans OR Procambarus blandingii simulans
Animalia	42	2	2	Palinurus elephas OR Palinurus vulgaris
Animalia	1	2	1	Polycheles typhlops OR Pentacheles agassizii
Animalia	3	2	1	Callichirus major OR Callianassa major
Animalia	2	2	1	Pagurus hirsutiusculus OR Pagurus hirsutiusculus hirsutiusculus
Animalia	68	2	2	Paralithodes camtschaticus OR Paralithodes camtschatica
Animalia	2	2	1	Polyonyx gibbesi OR Polyonyx macrocheles
Animalia	3	2	1	Pisidia longicornis OR Porcellana longicornis
Animalia	4	2	1	Emerita talpoida OR Hippa talpoida
Animalia	2	2	1	Ranina ranina OR Ranina serrata
Animalia	1	2	1	Mithraculus forceps OR Mithrax forceps
Animalia	649	2	1	Carcinus maenas OR Carcinides maenas
Animalia	1	5	1	Dyspanopeus sayi OR Neopanope texana nigrodigita OR Neopanope sayi OR Neopanope texana sayi OR Panopeus sayi
Animalia	17	2	1	Ocypode quadrata OR Ocypode albicans
Animalia	1	2	1	Uca longisignalis OR Uca rapax longisignalis
Animalia	4	2	1	Uca spinicarpa OR Uca speciosa spinicarpa
Animalia	2	2	1	Isotomurus palustris OR Podura palustris
Animalia	13	3	1	Proisotoma minuta OR Isotoma minuta OR Proisotoma guthriei
Animalia	2	9	1	Isotoma viridis OR Isotoma arctica OR Isotoma belfragei OR Isotoma capitola OR Isotoma cincta OR Isotoma montana OR Isotoma plumbea OR Isotoma pomona OR Isotoma purpurascens
Animalia	2	2	1	Isotoma notabilis OR Isotoma eunotabilis
Animalia	25	3	1	Folsomia fimetaria OR Podura fimetaria OR Isotoma fimetaria
Animalia	301	5	1	Folsomia candida OR Folsomia caldaria OR Folsomia cavicola OR Entomobrya cavicola OR Folsomia dentata
Animalia	1	2	1	Folsomia nivalis OR Folsomia duodecimsetosa
Animalia	1	3	1	Folsomia penicula OR Folsomia dives OR Folsomia multiseta
Animalia	2	5	1	Folsomia quadrioculata OR Isotpma quadrioculata OR Folsomia anophthalma OR Folsomia pallida OR Folsomia quadrioculata americana
Animalia	1	5	1	Folsomides parvulus OR Folsomides americanus OR Folsomides anophthalamis OR Folsomides parvus OR Folsomides stachi
Animalia	2	2	1	Onychiurus armatus OR Lipura armata
Animalia	1	3	1	Entomobrya atrocincta OR Entomobrya citrina OR Entomobrya nigrocincta
Animalia	1	2	1	Entomobrya assuta OR Entomobrya maizeae
Animalia	2	3	1	Entomobrya griseoolivata OR Degeria griseoolivata OR Isorobryoides ochracius
Animalia	1	2	1	Entomobrya unostrigata OR Entomobrya kanaba
Animalia	39	3	1	Orchesella cincta OR Podura cincta OR Orchesella vaga
Animalia	7	2	1	Orchesella villosa OR Orchesella villosa diagonalis
Animalia	1	2	1	Pseudosinella alba OR Lepidocyrtus alba
Animalia	2	5	1	Heteromurus nitidus OR Podura nitidus OR Heteromurus americana OR Heteromurus quadrioculata OR Heteromurus nitidus quadriocellata
Animalia	3	3	1	Tomocerus minor OR Macrotoma minor OR Tomocerus tridentifera
Animalia	1	3	1	Hypogastrura harveyi OR Achorutes harveyi OR Hypogastrura indiana
Animalia	2	4	1	Hypogastrura viatica OR Hypogastrura viaticus OR Achorutes viaticus OR Achorutes viatica
Animalia	1	2	1	Xenylla welchi OR Xenylla sensilis
Animalia	3	2	1	Anurida maritima OR Achorutes maritimus
Animalia	1	8	1	Neanura muscorum OR Achorutes muscorum OR Neanura gibbosa OR Anura gibbosa OR Neanura sextuberculata OR Anoura sextuberculata OR Neanura tuberculatus OR Achorutes tuberculatus
Animalia	7	2	1	Sminthurus viridis OR Podura viridis
Animalia	1	10	1	Bourletiella hortensis OR Smynthurus hortensis OR Bourletiella hortensis apicalis OR Bourletiella basalis OR Bourletiella dorsalis OR Bourletiella juvenilis OR Bourletiella maturus OR Bourletiella albamaculata OR Bourletiella hortensis folsomi OR Bourletiella quadrisignatus
Animalia	2	2	1	Arrhopalites caecus OR Sminthurus caecus
Animalia	5	12	1	Stenonema femoratum OR Stenonema tripunctatum OR Stenonema birdi OR Stenonema tripunctatum tripunctatum OR Stenonema tripunctatum scitulum OR Stenonema scitulum OR Baetis femorata OR Ecdyonurus femoratus OR Ecdyonurus tripunctatus OR Heptagenia femorata OR Heptagenia tripunctata OR Siphlurus femoratus
Animalia	2	2	1	Cinygmula reticulata OR Rhithrogena reticulata
Animalia	1	4	1	Rhithrogena morrisoni OR Rhithrogena petulans OR Epeorus morrisoni OR Iron petulans
Animalia	3	4	1	Rhithrogena hageni OR Rhithrogena brunnea OR Rhithrogena doddsi OR Heptagenia brunnea
Animalia	1	5	1	Heptagenia diabasia OR Heptagenia elegantula OR Heptagenia coxalis OR Heptagenia querula OR Rhithrogena elegantula
Animalia	1	2	1	Heptagenia flavescens OR Palingenia flavescens
Animalia	2	4	1	Epeorus albertae OR Epeorus youngi OR Iron albertae OR Iron youngi
Animalia	1	3	1	Epeorus deceptivus OR Cinygma deceptiva OR Iron deceptivus
Animalia	2	38	1	Stenacron interpunctatum OR Stenonema areion OR Stenacron affine OR Stenacron conjunctum OR Stenonema conjunctum OR Stenonema interpunctatum OR Stenacron interpunctatum interpunctatum OR Stenonema interpunctatum interpunctatum OR Stenacron interpunctatum heterotarsale OR Stenacron heterotarsale OR Stenonema interpunctatum heterotarsale OR Stenacron interpunctatum canadense OR Stenacron areion OR …
Animalia	14	8	1	Cloeon dipterum OR Cloeon cognatum OR Chloeon dipterum OR Cloe diptera OR Cloeon inscriptum OR Cloeon pallida OR Cloeopsis diptera OR Ephemera diptera
Animalia	8	8	1	Baetis tricaudatus OR Baetis intermedius OR Baetis moffati OR Baetis incertans OR Baetis jesmondensis OR Baetis parallelus OR Baetis vagans OR Baetis moffatti
Animalia	5	2	1	Baetis bicaudatus OR Baetis minimus
Animalia	1	11	1	Baetis flavistriga OR Baetis caurinus OR Baetis levitans OR Baetis nanus OR Baetis ochris OR Baetis pallidulus OR Baetis phoebus OR Baetis quebecensis OR Baetis cingulatus OR Baetis sinuosus OR Baetis pallidula
Animalia	4	12	1	Isonychia bicolor OR Isonychia albomanicata OR Isonychia christina OR Isonychia fattigi OR Isonychia harperi OR Isonychia matilda OR Isonychia pacoleta OR Isonychia sadleri OR Isonychia circe OR Chirotonetes albomanicatus OR Palingenia bicolor OR Siphlurus bicolor
Animalia	3	2	1	Ephemerella maculata OR Ephemerella euterpe
Animalia	1	10	1	Ephemerella excrucians OR Ephemerella inermis OR Ephemerella argo OR Ephemerella crenula OR Ephemerella semiflava OR Ephemerella lacustris OR Ephemerella ora OR Ephemerella rama OR Ephemerella rossi OR Ephemerella excurcians
Animalia	1	12	1	Ephemerella invaria OR Ephemerella choctawhatchee OR Ephemerella fratercula OR Ephemerella inconstans OR Ephemerella rotunda OR Ephemerella feminina OR Ephemerella vernalis OR Ephemerella simila OR Ephemerella floripara OR Baetis invaria OR Chitonophora vernalis OR Ephemerella femenina
Animalia	1	2	1	Eurylophella temporalis OR Ephemerella temporalis
Animalia	2	2	1	Drunella grandis OR Ephemerella grandis
Animalia	1	4	1	Drunella spinifera OR Ephemerella autumnalis OR Ephemerella sierra OR Ephemerella spinifera
Animalia	1	4	1	Ephemera simulans OR Ephemera decora OR Ephemera natata OR Palingenia natata
Animalia	4	3	1	Hexagenia bilineata OR Baetis bilineata OR Palingenia bilineata
Animalia	6	2	1	Hexagenia rigida OR Hexagenia bilineata falcata
Animalia	8	30	1	Hexagenia limbata OR Hexagenia munda OR Hexagenia munda munda OR Hexagenia munda elegans OR Hexagenia kanuga OR Hexagenia weewa OR Hexagenia munda marilandica OR Hexagenia carolina OR Hexagenia rosacea OR Hexagenia marilandica OR Hexagenia munda affiliata OR Ephemera limbata OR Hexagenia variabilis OR Hexagenia limbata limbata OR Hexagenia limbata californica OR Hexagenia californica OR Hexagenia…
Animalia	23	2	1	Anax junius OR Gomphus junius
Animalia	1	2	1	Aeshna umbrosa OR Aeschna umbrosa
Animalia	1	2	1	Stylogomphus albistylus OR Lanthus albistylus
Animalia	1	2	1	Plathemis lydia OR Libellula lydia
Animalia	5	2	1	Erythemis simplicicollis OR Lepthemis simplicicollis
Animalia	2	2	1	Libellula luctuosa OR Libellula odiosa
Animalia	1	2	1	Libellula saturata OR Belonia saturata
Animalia	1	2	1	Sympetrum corruptum OR Tarnetrum corruptum
Animalia	2	2	1	Sympetrum obtrusum OR Sympetrum rubicundulum decisum
Animalia	1	2	1	Sympetrum rubicundulum OR Sympetrum rubicundulum rubicundulum
Animalia	4	2	1	Calopteryx maculata OR Agrion maculatum
Animalia	2	2	1	Calopteryx aequabilis OR Agrion aequabile
Animalia	1	2	1	Lestes disjunctus OR Lestes disjunctus disjunctus
Animalia	4	2	1	Ischnura ramburii OR Ischnura credula
Animalia	1	2	1	Enallagma carunculatum OR Enallagma optimolocus
Animalia	7	3	1	Allonemobius fasciatus OR Gryllus fasciatus OR Nemobius fasciatus
Animalia	2	2	1	Eunemobius carolinus OR Nemobius carolinus
Animalia	1	2	1	Pteronarcys proteus OR Allonarcys proteus
Animalia	1	2	1	Pteronarcella badia OR Pteronarcella badius
Animalia	1	2	1	Tallaperla maria OR Peltoperla maria
Animalia	2	3	1	Despaxia augusta OR Leuctra angusta OR Leuctra glabra
Animalia	1	2	1	Leuctra ferruginea OR Leuctra decepta
Animalia	1	2	1	Moselia infuscata OR Leuctra infuscata
Animalia	3	2	1	Hesperoperla pacifica OR Acroneuria pacifica
Animalia	2	2	1	Calineuria californica OR Acroneuria californica
Animalia	1	3	1	Clioperla clio OR Isoperla confusa OR Isoperla clio
Animalia	1	2	1	Sigara alternata OR Arctocorisa alternata
Animalia	3	2	1	Sigara striata OR Notonecta striata
Animalia	3	3	1	Trichocorixa verticalis OR Trichocorixa pygmaea OR Corisa pygmaea
Animalia	1	2	1	Arctocorisa carinata OR Corisa carinata
Animalia	2	2	1	Cymatia coleoptrata OR Sigara coleoptrata
Animalia	1	2	1	Notonecta unifasciata OR Notonecta badia
Animalia	1	2	1	Pelocoris femoratus OR Naucoris femorata
Animalia	7	2	1	Ranatra linearis OR Nepa linearis
Animalia	1	2	1	Gelastocoris oculatus OR Naucoris oculata
Animalia	7	2	1	Gerris lacustris OR Cimex lacustris
Animalia	2	2	1	Gerris rufoscutellatus OR Limnoporus rufoscutellatus
Animalia	2	2	1	Limnoporus canaliculatus OR Gerris canaliculatus
Animalia	3	2	1	Limnoporus dissortis OR Gerris dissortis
Animalia	1	5	1	Mesovelia mulsanti OR Mesovelia bisignata OR Mesovelia mulsanti bisignata OR Mesovelia mulsanti mulsanti OR Mesovelia mulsanti caraiba
Animalia	1	2	1	Salda littoralis OR Cimex littoralis
Animalia	1	2	1	Macrosaldula scotica OR Acanthia scotia
Animalia	3	2	1	Saldula saltatoria OR Cimex saltatoria
Animalia	1	2	1	Pseudacysta perseae OR Acysta perseae
Animalia	1	2	1	Stephanitis pyri OR Acanthia pyri
Animalia	5	2	1	Hyaliodes vitripennis OR Capsus vitripennis
Animalia	2	2	1	Calocoris affinis OR Capsus affinis
Animalia	2	2	1	Lygocoris pabulinus OR Cimex pabulinus
Animalia	5	2	1	Lygus pratensis OR Cimex pratensis
Animalia	1	2	1	Lygus elisus OR Lygus desertus
Animalia	1	2	1	Poecilocapsus lineatus OR Lygaeus lineatus
Animalia	2	2	1	Stenotus binotatus OR Stenotus sareptanus
Animalia	1	4	1	Megaloceroea recticornis OR Megaloceroea longicornis OR Miris longicornis OR Cimex recticornis
Animalia	15	2	1	Pseudatomoscelis seriatus OR Atomoscelis seriatus
Animalia	1	3	1	Amphiareus constrictus OR Amphiareus fulvescens OR Xylocoris fulvescens
Animalia	1	3	1	Dufouriellus ater OR Xylocoris ater OR Solenonotus angustatus
Animalia	4	2	1	Oeciacus hirundinis OR Cimex hirundinis
Animalia	1	2	1	Haematosiphon inodorus OR Acanthia inodora
Animalia	2	2	1	Zelus longipes OR Cimex longipes
Animalia	4	2	1	Reduvius personatus OR Cimex personatus
Animalia	18	2	1	Triatoma rubrofasciata OR Triatoma gigas
Animalia	3	2	1	Kleidocerys resedae OR Lygaeus resedae
Animalia	4	2	1	Lygaeus equestris OR Cimex equestris
Animalia	1	2	1	Belonochilus numenius OR Lygaeus numenius
Animalia	1	2	1	Trapezonotus arenarius OR Trapezonotus agrestis
Animalia	1	3	1	Alydus calcaratus OR Cimex calcaratus OR Alydus pluto
Animalia	12	2	1	Leptoglossus occidentalis OR Narnia anaticula
Animalia	1	2	1	Catorhintha guttula OR Lygaeus guttula
Animalia	1	2	1	Thasus gigas OR Pachylis gigas
Animalia	1	2	1	Liorhyssus hyalinus OR Lygaeus hyalinus
Animalia	1	2	1	Boisea trivittata OR Lygaeus trivittatus
Animalia	2	3	1	Elasmostethus interstinctus OR Elasmostethus dentatus OR Cimex dentatus
Animalia	1	2	1	Elasmucha ferrugata OR Cimex ferrugator
Animalia	1	2	1	Cyrtomenus ciliatus OR Cyrtomenus castaneus
Animalia	3	2	1	Picromerus bidens OR Cimex bidens
Animalia	1	3	1	Aelia acuminata OR Cimex acuminata OR Cimex acuminatus
Animalia	3	2	1	Chlorochroa ligata OR Pentatoma ligata
Animalia	1	2	1	Codophila varia OR Cimex varius
Animalia	5	2	1	Euschistus tristigmus OR Pentatoma tristigma
Animalia	146	4	1	Nezara viridula OR Nezara smaragdulus OR Cimex smaragdulus OR Cimex viridulus
Animalia	17	3	1	Oebalus pugnax OR Oebalus typhoeus OR Cimex typhoeus
Animalia	1	2	1	Piezodorus lituratus OR Piezodorus degeeri
Animalia	4	2	1	Thyanta perditor OR Cimex perditor
Animalia	2	2	2	Thyanta accerra OR Thyanta custator accerra
Animalia	3	2	1	Pachycoris torridus OR Cimex torridus
Animalia	2	2	1	Priacma serrata OR Cupes serrata
Animalia	1	2	1	Cicindela sexguttata OR Cicindela sexguttata sexguttata
Animalia	1	2	1	Nebria lacustris OR Nebria lacustris lacustris
Animalia	1	3	1	Agonum cupreum OR Agonum unitanum OR Agonum uintanum
Animalia	1	2	1	Agonum placidum OR Agonum alcyoneum
Animalia	2	2	1	Agonum retractum OR Agonum dilutipenne
Animalia	1	4	1	Pterostichus algidus OR Pterostichus kansanus OR Pterostichus humboldti OR Pterostichus bucolicus
Animalia	1	3	1	Pterostichus coracinus OR Pterostichus monedulus OR Pterostichus strigosulus
Animalia	1	3	1	Amara carinata OR Amara concreta OR Amara spadicea
Animalia	1	2	1	Amara apricaria OR Stenolophus apricaria
Animalia	1	3	1	Amara bifrons OR Stenolophus bifrons OR Harpalus bifrons
Animalia	1	4	1	Cratacanthus dubius OR Cratacanthus texanus OR Cratacanthus subovalis OR Cratacanthus cephalotes
Animalia	1	3	1	Harpalus opacipennis OR Harpalus coloradensis OR Harpalus mobilis
Animalia	1	2	1	Lebia grandis OR Lebia magistra
Animalia	1	3	1	Rhantus suturellus OR Agabus subopacus OR Rhantus zimmermanni
Animalia	1	2	1	Rhantus frontalis OR Rhantus notatus
Animalia	12	2	1	Thermonectus marmoratus OR Thermonetus marmoratus
Animalia	1	2	1	Dytiscus dauricus OR Dytiscus vexatus
Animalia	1	5	1	Hygrotus impressopunctatus OR Hygrotus impressopunctatus impressopunctatus OR Hygrotus impressopunctatus lineellus OR Hygrotus impressopunctatus roborovskii OR Hygrotus impressopunctatus hiurai
Animalia	3	2	1	Colymbetes paykulli OR Colymbetes longulus
Animalia	1	7	1	Enochrus hamiltoni OR Enochrus hamiltoni hamiltoni OR Enochrus hamiltoni pacificus OR Enochrus hamiltoni pyretus OR Enochrus conjunctus OR Enochrus collinus OR Enochrus horni
Animalia	2	2	1	Psephenus herricki OR Psephenus lecontei
Animalia	1	2	2	Ectopria nervosa OR Ectopria thoracica
Animalia	4	15	1	Carpophilus dimidiatus OR Carpophilus dimidiata OR Carpophilus auropilosus OR Carpophilus contingens OR Carpophilus dilutus OR Carpophilus lewisi OR Carpophilus limbalis OR Carpophilus luridus OR Carpophilus nigritus OR Carpophilus ochropterus OR Carpophilus puberulus OR Carpophilus pusillus OR Carpophilus robustus OR Carpophilus testaceus OR Carpophilus vittiger
Animalia	8	10	1	Ahasverus advena OR Ahasverus musaeorum OR Latridius musaeorum OR Ahasverus guerini OR Silvanus guerini OR Ahasverus angustatus OR Silvanus angustatus OR Ahasverus striatus OR Cryptophagus striatus OR Cryptophagus advena
Animalia	4	5	1	Cathartus quadricollis OR Cathartus cassiae OR Cathartus gemellatus OR Silvanus gemellatus OR Silvanus quadricollis
Animalia	42	14	1	Cryptolestes ferrugineus OR Cryptolestes testaceus OR Cucujus testaceus OR Cryptolestes monilicornis OR Cucujus monilicornis OR Cryptolestes concolor OR Laemophloeus concolor OR Cryptolestes obsoletus OR Laemophloeus obsoletus OR Cryptolestes carinulatus OR Laemophloeus carinulatus OR Cryptolestes emgei OR Laemophloeus emgei OR Cucujus ferrugineus
Animalia	8	17	1	Cryptolestes pusillus OR Cryptolestes minutus OR Cucujus minutus OR Cryptolestes crassicornis OR Laemophloeus crassicornis OR Cryptolestes longicornis OR Laemophloeus longicornis OR Cryptolestes brevis OR Laemophloeus brevis OR Cryptolestes parallelus OR Laemophloeus parallelus OR Cryptolestes puberulus OR Laemophloeus puberulus OR Cryptolestes pauper OR Laemophloeus pauper OR Cryptolestes testac…
Animalia	9	4	1	Oryzaephilus mercator OR Oryzaephilus gossypi OR Silvanus gossypi OR Silvanus mercator
Animalia	79	12	2	Oryzaephilus surinamensis OR Ips sexdentatus OR Oryzaephilus frumentarius OR Anobium frumentarium OR Oryzaephilus sexdentatus OR Oryzaephilus cursor OR Tenebrio cursor OR Oryzaephilus sexdentatus OR Dermestes sexdentatus OR Oryzaephilus bicornis OR Silvanus bicornis OR Dermestes surinamensis
Animalia	7	8	1	Anobium punctatum OR Anobium pertinax OR Anobium domesticum OR Anobium striatum OR Anobium cylindricum OR Anobium latreillei OR Anobium caelatum OR Anobium pumilum
Animalia	61	4	1	Lasioderma serricorne OR Lasioderma testaceum OR Lasioderma castaneum OR Lasioderma breve
Animalia	20	12	1	Stegobium paniceum OR Stegobium ferrugineum OR Stegobium testaceum OR Stegobium upsaliense OR Stegobium minutum OR Stegobium rubellum OR Stegobium tenuicorne OR Stegobium pusillum OR Stegobium tenuistriatum OR Stegobium ireos OR Stegobium obesum OR Stegobium nanum
Animalia	3	10	1	Xestobium rufovillosum OR Xestobium rubiginosum OR Xestobium pulsator OR Xestobium pertinax OR Xestobium faber OR Xestobium tessellatum OR Xestobium pulsatorium OR Xestobium fuscum OR Xestobium fatidicum OR Xestobium squalidum
Animalia	51	2	1	Acanthoscelides obtectus OR Mylabris mimosae
Animalia	4	2	1	Galerucella nymphaeae OR Pyrrhalta nymphaeae
Animalia	1	3	1	Neohaemonia nigricornis OR Macroplea nigricornis OR Haemonia nigricornis
Animalia	9	2	1	Listronotus maculicollis OR Macrops myasellus
Animalia	2	4	1	Listronotus oregonensis OR Listronotus impressifrons OR Listronotus rudipennis OR Listronotus tessellatus
Animalia	15	5	1	Rhynchophorus palmarum OR Cordyle barbirostris OR Rhynchophorus cycadis OR Rhynchophorus depressus OR Rhynchophorus lanuginosus
Animalia	56	2	1	Dermestes maculatus OR Dermestes truncatus
Animalia	1	2	1	Attagenus unicolor OR Attagenus megatoma
Animalia	2	2	1	Nigronia serricornis OR Neuromus maculatus
Animalia	4	6	1	Corydalus cornutus OR Corydalus crassicornis OR Corydalus inamabilis OR Corydalus texana OR Corydalus cognatus OR Corydalus texanus
Animalia	1	2	1	Corydalus armatus OR Corydalus armatus armatus
Animalia	1	2	1	Climacia areolaris OR Climacia dictyona
Animalia	3	3	1	Dolophilodes distinctus OR Dolophilus distinctus OR Philopotamus distincta
Animalia	1	2	1	Lype phaeopa OR Anticyra phaeopa
Animalia	4	2	1	Cheumatopsyche pettiti OR Hydropsyche pettiti
Animalia	1	2	1	Hydropsyche instabilis OR Hydropsyche cinerea
Animalia	2	2	1	Hydropsyche occidentalis OR Hydropsyche novamexicana
Animalia	3	3	1	Arctopsyche grandis OR Hydropsyche grandis OR Arctopsyche phryganoides
Animalia	1	4	1	Potamyia flava OR Hydropsyche kansensis OR Macronema flavum OR Potamyia kansensis
Animalia	1	2	1	Parapsyche apicalis OR Arctopsyche apicalis
Animalia	1	3	1	Hydropsyche bronta OR Ceratopsyche bronta OR Symphitopsyche bronta
Animalia	1	8	1	Hydropsyche morosa OR Ceratopsyche morosa OR Hydropsyche chlorotica OR Symphitopsyche morosa OR Ceratopsyche morosa morosa OR Ceratopsyche morosa bifida OR Hydropsyche bifida OR Ceratopsyche bifida
Animalia	4	3	1	Hydropsyche slossonae OR Ceratopsyche slossonae OR Symphitopsyche slossonae
Animalia	3	4	2	Ceratopsyche sparna OR Hydropsyche sparna OR Symphitopsyche sparna OR Hydropsyche sparsa
Animalia	1	2	1	Macrostemum carolina OR Macronema carolina
Animalia	1	2	1	Ptilostomis angustipennis OR Neuronia angustipennis
Animalia	1	2	1	Apatania zonella OR Phryganea stigmatella zonella
Animalia	1	4	1	Anabolia nervosa OR Limnephilus nervosus OR Anabolia nervosa excisa OR Anabolia nervosa putoni
Animalia	3	2	1	Hesperophylax occidentalis OR Platyphylax designata occidentalis
Animalia	1	3	1	Hesperophylax designatus OR Hesperophylax incisus OR Limnephilus designatus
Animalia	1	2	1	Neophylax concinnus OR Neophylax autumnus
Animalia	2	3	1	Limnephilus rhombicus OR Limnephilus combinatus OR Phryganea rhombica
Animalia	1	3	1	Limnephilus indivisus OR Goniotaulius indivisus OR Limnephilus subguttatus
Animalia	2	3	1	Limnephilus externus OR Limnephilus oslari OR Limnephilus tersus
Animalia	3	2	1	Asynarchus nigriculus OR Anabolia nigricula
Animalia	1	2	1	Dicosmoecus gilvipes OR Stenophylax gilvipes
Animalia	1	3	1	Clistoronia magnifica OR Halesus magnifica OR Clistoronia caroli
Animalia	1	2	1	Grensia praeterita OR Goniotaulius praeteritus
Animalia	1	2	1	Beraea maurus OR Thya maurus
Animalia	1	4	1	Psilotreta indecisa OR Goera indecisa OR Psilotreta borealis OR Heteroplectron borealis
Animalia	1	4	1	Triaenodes tardus OR Triaenodes marginata tarda OR Triaenodes tarda OR Triaenodes mephitus
Animalia	1	2	1	Triaenodes bicolor OR Leptocerus bicolor
Animalia	1	4	1	Oecetis ochracea OR Leptocerus ochraceus OR Oecetis ochracea carri OR Oecetis vicaria
Animalia	1	2	1	Lepidostoma unicolor OR Mormomyia unicolor
Animalia	1	2	1	Lepidostoma griseum OR Phanopsyche grisea
Animalia	6	2	1	Brachycentrus americanus OR Oligoplectrum amercanum
Animalia	1	2	1	Glossosoma intermedium OR Mystrophora intermedia
Animalia	43	3	1	Calpodes ethlius OR Eudamus olynthus OR Hesperia chemnis
Animalia	89	2	1	Hyphantria cunea OR Hyphantria textor
Animalia	1	2	1	Lophocampa maculata OR Halisidota maculata
Animalia	3	2	1	Spilosoma virginica OR Diacrisia virginica
Animalia	1	2	1	Agrotis orthogonia OR Agrotis orthogonoides
Animalia	1	2	1	Apamea amputatrix OR Apamea castanea
Animalia	3	2	1	Ascalapha odorata OR Erebus odora
Animalia	572	2	1	Helicoverpa zea OR Helicoverpa stombleri
Animalia	1	2	1	Hydraecia micacea OR Hydroecia micacea
Animalia	1	2	1	Lambdina pellucidaria OR Ellopia pellucidaria
Animalia	1	5	1	Nepytia canosaria OR Aspilates canosaria OR Zerene piniaria OR Cleora pulchraria OR Nepytia canosaria fuscaria
Animalia	1	2	1	Ostrinia penitalis OR Ostrinia pyraustalis
Animalia	322	2	1	Choristoneura fumiferana OR Archips fumiferana
Animalia	2	2	1	Choristoneura pinus OR Archips pinus
Animalia	8	3	1	Tipula abdominalis OR Ctenophora abdominalis OR Tipula albilata
Animalia	1	5	1	Penthetria heteroptera OR Bibio heteroptera OR Penthetria atra OR Penthetria lugubris OR Plecia longipes
Animalia	2	2	1	Orfelia fultoni OR Platyura fultoni
Animalia	70	2	2	Bradysia coprophila OR Sciara coprophila
Animalia	7	2	1	Bradysia impatiens OR Sciara impatiens
Animalia	3	2	1	Bradysia tritici OR Sciara tritici
Animalia	3	3	1	Lycoriella mali OR Molobrus mali OR Sciara pauciseta
Animalia	1	8	1	Lestremia cinerea OR Catocha sylvestris OR Lestremia dyari OR Lestremia floridana OR Lestremia franconiae OR Lestremia garretti OR Lestremia kansensis OR Zygoneura fenestrata
Animalia	4	2	1	Mycophila speyeri OR Pezomyia speyeri
Animalia	14	2	1	Heteropeza pygmaea OR Oligarces noveboracensis
Animalia	3	13	1	Asteromyia carbonifera OR Baldratia flavoanulata OR Baldratia flavoscuta OR Baldratia socialis OR Baldratia squarrosae OR Cecidomyia carbonifera OR Choristoneura abnormis OR Choristoneura albomaculata OR Choristoneura convoluta OR Choristoneura flavolunata OR Lasioptera rosea OR Lasioptera rubra OR Lasioptera tuberculata
Animalia	1	2	1	Dasineura folliculi OR Dasyneura folliculi
Animalia	5	2	1	Dasineura mali OR Perrisia mali
Animalia	12	3	1	Dasineura oxycoccana OR Cecidomyia oxycoccana OR Cecidomyia vaccinii
Animalia	120	6	1	Mayetiola destructor OR Cecidomyia culmicola OR Cecidomyia destructor OR Rhabdophaga elymi OR Rhabdophaga occidentalis OR Rhabdophaga pratensis
Animalia	1	4	1	Rabdophaga rigidae OR Cecidomyia rigidae OR Cecidomyia salicis OR Cecidomyia siliqua
Animalia	3	2	1	Rhopalomyia pomum OR Diarthronomyia artemisiae
Animalia	3	2	1	Rhopalomyia solidaginis OR Cecidomyia solidaginis
Animalia	9	11	1	Aphidoletes aphidimyza OR Aphidoletes basalis OR Aphidoletes borealis OR Aphidoletes flavida OR Aphidoletes fulva OR Aphidoletes marginata OR Aphidoletes meridionalis OR Bremia hamamelidis OR Cecidomya aphidimyza OR Diplosis rosivora OR Phaenobremia doutti
Animalia	3	3	1	Monarthropalpus flavus OR Cecidomyia buxi OR Tipula flava
Animalia	2	3	1	Obolodiplosis robiniae OR Cecidomyia orbiculata OR Cecidomyia robiniae
Animalia	20	2	1	Sitodiplosis mosellana OR Cecidomyia mosellana
Animalia	12	2	1	Lutzomyia cruciata OR Flebotomus cruciatus
Animalia	5	2	1	Lutzomyia diabolica OR Phlebotomus diabolicus
Animalia	47	2	1	Lutzomyia shannoni OR Phlebotomus shannoni
Animalia	4	2	1	Lutzomyia stewarti OR Phlebotomus stewarti
Animalia	2	2	1	Lutzomyia texana OR Phlebotomus texanus
Animalia	13	3	1	Lutzomyia vexator OR Phlebotomus occidentis OR Phlebotomus vexator
Animalia	9	3	1	Telmatoscopus albipunctatus OR Psychoda albipunctatus OR Psychoda snowii
Animalia	5	6	1	Psychoda alternata OR Psychoda albimaculata OR Psychoda dakotensis OR Psychoda floridica OR Psychoda nocturnala OR Psychoda schizura
Animalia	3	2	1	Psychoda cinerea OR Psychoda prudens
Animalia	1	6	1	Psychoda phalaenoides OR Psychoda angustafona OR Psychoda horizontala OR Psychoda pacifica OR Psychoda tonnoiri OR Tipula phalaenoides
Animalia	1	2	1	Paracladura trichoptera OR Trichocera trichoptera
Animalia	2	3	1	Sylvicola fenestralis OR Sylvicola diversipes OR Tipula fenestralis
Animalia	3	4	1	Coboldia fuscipes OR Coboldia formicarum OR Rhegmoclema barrus OR Scatopse fuscipes
Animalia	1	5	1	Scatopse notata OR Scatopse femoralis OR Scatopse nitens OR Scatopse nitida OR Tipula notata
Animalia	1	2	1	Bittacomorpha clavipes OR Tipula clavipes
Animalia	1	2	1	Corethrella brakeleyi OR Corethra brakeleyi
Animalia	2	3	1	Mochlonyx cinctipes OR Corethra cinctipes OR Corethra obscura
Animalia	8	3	1	Chaoborus americanus OR Corethra americana OR Sayomyia hudsoni
Animalia	12	3	1	Chaoborus crystallinus OR Chaoborus borealis OR Tipula crystallina
Animalia	13	5	1	Chaoborus flavicans OR Chaoborus eluthera OR Corethra albipes OR Corethra flavicans OR Sayomyia rotundifolia
Animalia	6	3	1	Chaoborus punctipennis OR Corethra appendiculata OR Corethra punctipennis
Animalia	9	2	1	Anopheles atropos OR Anopheles ferruginosus
Animalia	9	2	1	Anopheles franciscanus OR Anopheles boydi
Animalia	59	3	1	Anopheles punctipennis OR Culex hyemalis OR Culex punctipennis
Animalia	315	2	1	Anopheles quadrimaculatus OR Anopheles annulimanus
Animalia	7	2	1	Anopheles intermedius OR Cycloleppteron intermedius
Animalia	6	2	1	Anopheles mediopunctatus OR Cycloleppteron mediopunctatus
Animalia	9	2	1	Anopheles braziliensis OR Cellia braziliensis
Animalia	5	2	1	Anopheles evansae OR Cellia evansae
Animalia	30	2	1	Anopheles oswaldoi OR Cellia oswaldoi
Animalia	5	4	1	Wyeomyia mitchellii OR Dendromyia jamaicensis OR Dendromyia mitchellii OR Wyeomyia antoinetta
Animalia	38	2	1	Wyeomyia smithii OR Aedes smithii
Animalia	5	4	1	Aedes abserratus OR Aedes centrotus OR Aedes dysanor OR Culex abserratus
Animalia	6938	4	1	Aedes aegypti OR Culex aegypti OR Culex excitans OR Culex taeniatus
Animalia	2629	2	1	Aedes albopictus OR Culex albopictus
Animalia	44	2	1	Aedes atropalpus OR Culex atropalpus
Animalia	2	2	1	Aedes aurifer OR Culex aurifer
Animalia	11	2	1	Aedes campestris OR Aedes callithotrys
Animalia	14	2	1	Aedes cantator OR Culex cantator
Animalia	8	2	1	Aedes cataphylla OR Aedes pacificensis
Animalia	26	3	1	Aedes cinereus OR Aedes fuscus OR Culex pallidohirta
Animalia	56	7	2	Aedes communis OR Aedes tahoensis OR Aedes altiusculus OR Aedes prolixus OR Culex borealis OR Culex communis OR Culex lazarensis
Animalia	54	6	1	Aedes dorsalis OR Aedes quaylei OR Culex curriei OR Culex dorsalis OR Culex lativittatus OR Culex onondagensis
Animalia	5	5	1	Aedes excrucians OR Aedes sansoni OR Culex abfitchii OR Culex excrucians OR Culex siphonalis
Animalia	2	5	1	Aedes fitchii OR Aedes mimesis OR Aedes palustris OR Aedes pricei OR Culex fitchii
Animalia	5	3	1	Aedes flavescens OR Culex flavescens OR Culex fletcheri
Animalia	1	2	1	Aedes grossbecki OR Culex sylvicola
Animalia	6	5	1	Aedes hexodontus OR Aedes cyclocerculus OR Aedes labradorensis OR Aedes leuconotips OR Aedes masamae
Animalia	3	3	1	Aedes impiger OR Aedes nearcticus OR Culex impiger
Animalia	3	4	1	Aedes increpitus OR Aedes hewitti OR Aedes mutatus OR Aedes vittata
Animalia	19	3	1	Aedes melanimon OR Aedes klotsi OR Grabhamia mediolineata
Animalia	1	2	1	Aedes mitchellae OR Culex mitchellae
Animalia	20	3	1	Aedes nigromaculis OR Grabhamia grisea OR Grabhamia nigromaculis
Animalia	8	6	1	Aedes provocans OR Aedes pagetonotum OR Aedes poliochros OR Culex cinereoborealis OR Culex provocans OR Culex trichurus
Animalia	4	4	1	Aedes pullatus OR Aedes acrophilus OR Aedes pearyi OR Culex pullatus
Animalia	11	4	1	Aedes punctor OR Culex implacabilis OR Culex punctor OR Culicelsa auroides
Animalia	41	2	1	Aedes scapularis OR Culex scapularis
Animalia	35	2	1	Aedes sierrensis OR Taeniorhynchus sierrensis
Animalia	49	2	1	Aedes sollicitans OR Culex sollicitans
Animalia	5	3	1	Aedes squamiger OR Culex squamiger OR Grabhamia deniedmannii
Animalia	21	8	1	Aedes sticticus OR Aedes aldrichi OR Aedes gonimus OR Aedes vinnipegensis OR Culex aestivalis OR Culex hirsuteron OR Culex pretans OR Culex sticticus
Animalia	21	5	1	Aedes stimulans OR Aedes classicus OR Aedes mississippii OR Culex stimulans OR Culicada subcantans
Animalia	176	3	1	Aedes taeniorhynchus OR Culex damnosus OR Culex taeniorhynchus
Animalia	3	2	1	Aedes thelcter OR Aedes keyensis
Animalia	95	2	1	Aedes togoi OR Culicelsa togoi
Animalia	2	2	1	Aedes tortilis OR Culex tortilis
Animalia	277	3	1	Aedes triseriatus OR Culex triseriatus OR Finlaya nigra
Animalia	34	3	1	Aedes trivittatus OR Culex inconspicuus OR Culex trivittatus
Animalia	285	5	1	Aedes vexans OR Aedes euochrus OR Aedes montcalmi OR Culex sylvestris OR Culex vexans
Animalia	1	2	1	Aedes zoosophus OR Aedes alleni
Animalia	79	4	1	Coquillettidia perturbans OR Culex ochropus OR Culex perturbans OR Culex testaceus
Animalia	6	2	1	Culiseta alaskaensis OR Theobaldia alaskaensis
Animalia	33	2	1	Culiseta annulata OR Culex annulatus
Animalia	2	4	1	Culiseta impatiens OR Culex absobrinus OR Culex impatiens OR Culex pinguis
Animalia	24	2	1	Culiseta incidens OR Culex incidens
Animalia	65	3	1	Culiseta inornata OR Culex inornatus OR Culex magnipennis
Animalia	115	2	1	Culiseta melanura OR Culex melanurus
Animalia	22	5	1	Culiseta morsitans OR Culex brittoni OR Culex dyari OR Culex morsitans OR Culicella parodites
Animalia	3	3	1	Culiseta particeps OR Culex particeps OR Culiseta maccrackenae
Animalia	59	7	1	Culex erraticus OR Culex degustator OR Culex egberti OR Culex homoepas OR Culex peribleptus OR Culex pose OR Mochlostyrax erraticus
Animalia	20	2	1	Culex erythrothorax OR Culex badgeri
Animalia	2	2	1	Culex peccator OR Culex incriminator
Animalia	27	3	2	Culex peus OR Culex stigmatosoma OR Culex affinis
Animalia	5	4	1	Culex pilosus OR Culex deceptor OR Mochlostyrax floridanus OR Mochlostyrax pilosus
Animalia	2291	2	1	Culex pipiens OR Culex consobrinus
Animalia	2119	2	1	Culex quinquefasciatus OR Culex pungens
Animalia	110	2	1	Culex restuans OR Culex brehmei
Animalia	5	2	1	Culex taeniopus OR Culex opisthopus
Animalia	444	3	1	Culex tarsalis OR Culex kelloggii OR Culex willistoni
Animalia	31	3	1	Culex territans OR Culex frickii OR Culex saxatilis
Animalia	30	2	1	Mansonia titillans OR Culex titillans
Animalia	14	3	1	Orthopodomyia signifera OR Culex signifer OR Orthopodomyia californica
Animalia	36	7	2	Psorophora ciliata OR Culex molestus OR Culex ciliata OR Culex conterrens OR Culex rubidus OR Psorophora boscii OR Psorophora ctites
Animalia	83	4	1	Psorophora columbiae OR Janthinosoma columbiae OR Janthinosoma floridense OR Janthinosoma texanum
Animalia	16	2	1	Psorophora confinnis OR Taeniorhynchus confinnis
Animalia	7	2	1	Psorophora cyanescens OR Culex cyanescens
Animalia	1	2	1	Psorophora discolor OR Culex discolor
Animalia	2	3	1	Psorophora pygmaea OR Culex nanus OR Grabhamia pygmaea
Animalia	3	2	1	Psorophora signipennis OR Taeniorhynchus signipennis
Animalia	3	2	1	Psorophora varipes OR Conchyliastes varipes
Animalia	1	2	1	Uranotaenia anhydor OR Uranotaenia syntheta
Animalia	8	2	1	Uranotaenia lowii OR Uranotaenia continentalis
Animalia	17	3	1	Uranotaenia sapphirina OR Aedes sapphirina OR Uranotaenia coquilletti
Animalia	6	3	1	Cnephia dacotensis OR Eusimulium dacotense OR Simulium lascivum
Animalia	4	2	1	Cnephia pecuarum OR Simulium pecuarum
Animalia	3	2	1	Prosimulium magnum OR Eusimulium frisoni
Animalia	5	3	1	Stegopterna mutata OR Eusimulium permutatum OR Prosimulium mutatum
Animalia	6	3	1	Simulium arcticum OR Simulium brevicercum OR Simulium nigresceum
Animalia	2	4	1	Simulium argus OR Eusimulium obtusum OR Simulium hearlei OR Simulium kamloopsi
Animalia	4	3	1	Simulium bivittatum OR Eusimulium clarum OR Simulium idahoense
Animalia	1	2	1	Simulium congareenarum OR Eusimulium congareenarum
Animalia	9	4	1	Simulium decorum OR Simulium katmai OR Simulium ottawaense OR Simulium piscicidium
Animalia	1	2	1	Simulium furculatum OR Eusimulium furculatum
Animalia	7	2	1	Simulium jenningsi OR Simulium nigroparvum
Animalia	3	3	1	Simulium meridionale OR Simulium forbesi OR Simulium occidentale
Animalia	8	3	2	Simulium pictipes OR Simulium innoxium OR Schoenbaueria aldrichiana
Animalia	7	6	2	Simulium tuberosum OR Simulium vandalicum OR Melusina tuberosa OR Simulium perissum OR Simulium turmale OR Simulium twinni
Animalia	23	6	1	Simulium venustum OR Boophthora rileyana OR Simulium groenlandicum OR Simulium irritatum OR Simulium minutum OR Simulium molestum
Animalia	1	2	1	Simulium vernum OR Simulia vernum
Animalia	1	2	1	Simulium virgatum OR Simulium cinereum
Animalia	88	8	2	Simulium vittatum OR Simulium tribulatum OR Psilozia groenlandica OR Simulia vittata OR Simulium asakakae OR Simulium glaucum OR Simulium venustoides OR Eusimulium vittatum
Animalia	1	2	1	Leptoconops bequaerti OR Holoconops bequaerti
Animalia	3	2	1	Leptoconops torrens OR Tersesthes torrens
Animalia	1	2	1	Forcipomyia bipunctata OR Tipula bipunctata
Animalia	22	2	1	Culicoides chiopterus OR Ceratopogon chiopterus
Animalia	1	2	1	Culicoides cockerellii OR Ceratopogon cockerellii
Animalia	5	2	1	Culicoides guttipennis OR Ceratopogon guttipennis
Animalia	7	3	1	Culicoides hollensis OR Ceratopogon hollensis OR Culicoides canithorax
Animalia	21	2	1	Culicoides insignis OR Culicoides inamollae
Animalia	7	2	1	Culicoides melleus OR Ceratopogon melleus
Animalia	2	2	1	Culicoides montanus OR Culicoides neomontanus
Animalia	112	2	1	Culicoides obsoletus OR Ceratopogon obsoletus
Animalia	14	2	1	Culicoides paraensis OR Haematomyidium paraensis
Animalia	2	5	1	Ablabesmyia monilis OR Tanypus basalis OR Tipula monilis OR Ablabesmyia americana OR Ablabesmyia basilis
Animalia	1	3	1	Tanypus punctipennis OR Pelopia punctipennis OR Tanypus carinatus
Animalia	4	2	1	Pseudodiamesa branickii OR Diamesa branickii
Animalia	1	2	1	Monodiamesa bathyphila OR Prodiamesa bathyphila
Animalia	5	3	1	Prodiamesa olivacea OR Chironomus olivacea OR Tanypus occidentalis
Animalia	4	2	1	Cricotopus sylvestris OR Tipula sylvestris
Animalia	1	3	1	Cricotopus trifasciatus OR Chironomus trifasciatus OR Cricotopus remus
Animalia	1	4	1	Heterotrissocladius subpilosus OR Dactylocladius subpilosus OR Heterotrissocola subpilosus OR Heterotrissocladius oliveri
Animalia	1	2	1	Thienemanniella majuscula OR Corynoneura majuscula
Animalia	1	2	1	Thienemanniella xena OR Corynoneura xena
Animalia	1	4	1	Xylotopus par OR Eurycnemus scitulus OR Metriocnemus par OR Orthocladius par
Animalia	5	3	1	Chironomus anthracinus OR Chironomus rempelii OR Tendipes anthracinus
Animalia	2	2	1	Chironomus atrella OR Tendipes atrella
Animalia	3	5	1	Chironomus decorus OR Chironomus cayugae OR Chironomus distinguendus OR Chironomus similis OR Tendipes decorus
Animalia	96	7	1	Chironomus plumosus OR Tipula plumosus OR Chironomus cristatus OR Chironomus ferrugineovittatus OR Chironomus imperator OR Tipula annularis OR Tendipes plumosus
Animalia	371	5	1	Chironomus riparius OR Chironomus albistria OR Chironomus serus OR Chironomus militaris OR Tendipes riparius
Animalia	1	2	1	Cladopelma collator OR Harnischia collator
Animalia	1	2	1	Cryptochironomus digitatus OR Crytochironomus digitatus
Animalia	1	2	1	Endochironomus subtendens OR Tanytarsus subtendens
Animalia	9	2	1	Glyptotendipes barbipes OR Chironomus barbipes
Animalia	1	5	1	Glyptotendipes lobiferus OR Chironomus caliginosus OR Chironomus ithacanensis OR Chironomus lobiferus OR Glyptotendipes americanus
Animalia	14	2	1	Glyptotendipes paripes OR Chironomus paripes
Animalia	1	2	1	Goeldichironomus carus OR Tendipes carus
Animalia	5	3	1	Goeldichironomus holoprasinus OR Chironomus holoprasinatus OR Chironomus fulvipilus
Animalia	2	4	1	Microtendipes pedellus OR Chironomus deflexa OR Chironomus fascipes OR Tipula pedellus
Animalia	1	2	1	Polypedilum nubeculosum OR Chironomus nubeculosum
Animalia	1	3	1	Polypedilum scalaenum OR Chironomus needhamii OR Tipula scalaenum
Animalia	1	2	1	Sergentia coracina OR Chironomus coracina
Animalia	1	3	1	Stictochironomus pictulus OR Chironomus pictulus OR Chironomus sticticus
Animalia	1	2	1	Xenochironomus xenolabis OR Chironomus xenolabis
Animalia	1	2	1	Micropsectra polita OR Tanytarsus polita
Animalia	1	2	1	Tanytarsus gracilentus OR Chironomus deviatus
Animalia	2	3	1	Tanytarsus mendax OR Tanytarsus holochlorus OR Tanytarsus xanthus
Animalia	1	3	1	Xylophagus cinctus OR Nemotelus cinctus OR Xylophagus abdominalis
Animalia	1	8	1	Inopus rubriceps OR Metoponia rubriceps OR Inopus despectus OR Chiromyza fulvicaput OR Cryptoberis hebescens OR Inopus despectnus OR Chiromyza flavicaput OR Chiromyza herbescens
Animalia	48	9	1	Hermetia illucens OR Musca illucens OR Musca leucopa OR Hermetia rufiventris OR Hermetia nigrifacies OR Hermetia pellucens OR Hermetia mucens OR Hermetia illuscens OR Hermetia illucens nigritibia
Animalia	6	2	1	Chrysops atlanticus OR Chrysops atlantica
Animalia	3	2	1	Chrysops callidus OR Chrysops callidula
Animalia	3	4	1	Chrysops flavidus OR Chrysops canifrons OR Chrysops pallida OR Chrysops pallidus
Animalia	5	2	1	Chrysops fuliginosus OR Chrysops plangens
Animalia	1	2	1	Chrysops niger OR Chrysops taylori
Animalia	1	3	1	Chrysops univittatus OR Chrysops fraternus OR Chrysops wiedemanni
Animalia	1	11	1	Chrysops variegatus OR Chrysops amazonius OR Chrysops crucians OR Chrysops lynchi OR Chrysops peruviensis OR Chrysops subfascipennis OR Chrysops venezuelensis OR Chrysops vulneratus OR Chyrsops molestus OR Tabanus costatus OR Tabanus variegatus
Animalia	2	4	1	Chrysops vittatus OR Chrysops areolatus OR Chrysops lineatus OR Chrysops ornatus
Animalia	1	4	1	Hybomitra arpadi OR Tabanus arpadi OR Tabanus cristatus OR Tabanus gracilipalpis
Animalia	1	3	1	Hybomitra astuta OR Tabanus astutus OR Tabanus laticallus
Animalia	3	3	1	Hybomitra epistates OR Tabanus epistates OR Tabanus socius
Animalia	2	6	1	Hybomitra frontalis OR Tabanus canadensis OR Tabanus frontalis OR Tabanus incisus OR Tabanus septentrionalis OR Tylostypia labradorensis
Animalia	2	2	1	Hybomitra illota OR Tabanus illotus
Animalia	8	6	1	Hybomitra lasiophthalma OR Tabanus fretus OR Tabanus lasiophthalmus OR Tabanus notabilis OR Tabanus punctipennis OR Tabanus redactus
Animalia	1	5	1	Hybomitra lurida OR Tabanus comes OR Tabanus inscitus OR Tabanus luridus OR Tabanus metabolus
Animalia	1	4	1	Hybomitra rhombica OR Hybomitra solox OR Tabanus centron OR Tabanus rhombicus
Animalia	1	5	1	Hybomitra zonalis OR Tabanus flavocinctus OR Tabanus tarandi OR Tabanus terraenovae OR Tabanus zonalis
Animalia	5	5	1	Tabanus atratus OR Tabanus fulvopilosus OR Tabanus nantuckensis OR Tabanus niger OR Tabanus validus
Animalia	17	5	1	Tabanus nigrovittatus OR Tabanus allynii OR Tabanus contactus OR Tabanus floridanus OR Tabanus simulans
Animalia	2	4	1	Tabanus occidentalis OR Tabanus carneus OR Tabanus dorsovittatus OR Tabanus stuppeus
Animalia	4	5	1	Tabanus quinquevittatus OR Tabanus baltimorensis OR Tabanus coastalis OR Tabanus manifestus OR Tabanus vicarius
Animalia	1	2	1	Henicomyia hubbardii OR Henicomyia varipes
Animalia	1	2	1	Acrosathe novella OR Thereva novella
Animalia	1	2	1	Brachylinga baccata OR Psilocephala baccata
Animalia	1	2	1	Tabudamima melanophleba OR Thereva melanophleba
Animalia	1	4	1	Acrocera orbicula OR Acrocera hubbardi OR Acrocera hungerfordi OR Syrphus orbicula
Animalia	1	3	1	Conicera similis OR Conicera pauxilla OR Phora similis
Animalia	4	2	1	Conicera tibialis OR Conicera fallens
Animalia	2	3	1	Dohrniphora cornuta OR Phora cornuta OR Phora venusta
Animalia	2	3	1	Megaselia giraudii OR Aphiochaeta dyari OR Phora giraudii
Animalia	3	3	1	Megaselia halterata OR Megaselia dakotensis OR Phora halterata
Animalia	1	2	1	Megaselia rufipes OR Trineura rufipes
Animalia	87	2	1	Megaselia scalaris OR Phora scalaris
Animalia	3	12	1	Melanostoma mellinum OR Melanostoma angustatum OR Melanostoma fallax OR Melanostoma melanderi OR Melanostoma montivagum OR Melanostoma pachytarse OR Melanostoma pallitarse OR Melanostoma pictipes OR Melanostoma pruinosa OR Musca mellinum OR Syrphus albimanus OR Syrphus lachrymosus
Animalia	1	2	1	Platycheirus angustatus OR Scaeva angustatus
Animalia	1	2	1	Platycheirus clypeatus OR Syrphus clypeatus
Animalia	1	6	1	Platycheirus obscurus OR Melanostoma nitidiventris OR Melanostoma ontario OR Melanostoma rostrata OR Melanostoma rufipes OR Syrphus obscurus
Animalia	1	3	1	Platycheirus rosarum OR Pyrophaena rosarum OR Syrphus rosarum
Animalia	1	2	1	Platycheirus scutatus OR Syrphus scutatus
Animalia	1	4	1	Platycheirus stegnus OR Melanostoma tigrina OR Syrphus stegna OR Syrphus stegnus
Animalia	1	3	1	Toxomerus floralis OR Mesogramma subannulata OR Syrphus floralis
Animalia	1	5	1	Toxomerus geminatus OR Eumerus privernus OR Scaeva geminatus OR Syrphus interrogans OR Toxomerus notatus
Animalia	4	3	1	Toxomerus marginatus OR Scaeva marginata OR Syrphus limbiventris
Animalia	2	3	1	Allograpta exotica OR Allograpta fracta OR Syrphus exoticus
Animalia	2	6	1	Allograpta obliqua OR Scaeva obliqua OR Syrphus baccides OR Syrphus dimemsus OR Syrphus securiferus OR Syrphus signatus
Animalia	4	6	1	Eupeodes americanus OR Syrphus canadensis OR Syrphus lebanoensis OR Syrphus medius OR Syrphus wiedemanni OR Syrphus americanus
Animalia	1	3	1	Eupeodes fumipennis OR Syrphus fumipennis OR Syrphus venablesi
Animalia	1	4	1	Eupeodes volucris OR Eupeodes braggii OR Eupeodes weldoni OR Syrphus perpallidus
Animalia	1	5	1	Ocyptamus gastrostactus OR Baccha torva OR Ocyptamus notatus OR Syrphus gastrostactus OR Syrphus trigonus
Animalia	2	4	1	Scaeva pyrastri OR Musca pyrastri OR Scaeva affinis OR Scaeva unicolor
Animalia	1	2	1	Sphaerophoria pyrrhina OR Sphaerophoria guttulata
Animalia	5	3	1	Sphaerophoria scripta OR Musca scripta OR Sphaerophoria strigata
Animalia	1	2	1	Syrphus rectus OR Syrphus transversalis
Animalia	5	9	1	Syrphus ribesii OR Musca ribesii OR Scaeva concava OR Syrphus autumnalis OR Syrphus bigelowi OR Syrphus jonesi OR Syrphus philadelphicus OR Syrphus similis OR Syrphus vittafrons
Animalia	2	2	1	Heringia calcarata OR Pipiza calcarata
Animalia	1	3	1	Copestylum limbipenne OR Volucella lucana OR Volucella lucasana
Animalia	2	2	1	Ornidia obesa OR Syrphus obesa
Animalia	1	7	1	Volucella bombylans OR Musca bombylans OR Musca plumata OR Volucella basalis OR Volucella evecta OR Volucella facialis OR Volucella rufomaculata
Animalia	3	3	1	Eristalis arbustorum OR Musca arbustorum OR Musca nemorum
Animalia	64	3	1	Eristalis tenax OR Musca tenax OR Eristalis campestris
Animalia	1	2	1	Eumerus strigatus OR Pipiza strigata
Animalia	5	5	1	Merodon equestris OR Eristalis narcissi OR Merodon transversalis OR Merodon validus OR Syrphus equestris
Animalia	1	3	1	Paragus quadrifasciatus OR Spilomyia sayi OR Paragus sayi
Animalia	1	3	1	Syritta pipiens OR Musca pipiens OR Xylota proxima
Animalia	1	7	1	Chalcosyrphus metallicus OR Xylota althaea OR Xylota astarte OR Xylota dascon OR Xylota metallica OR Xylota primavera OR Xylota subtropicus
Animalia	1	6	1	Tomosvaryella subvirescens OR Pipunculus albiseta OR Pipunculus aridus OR Pipunculus insularis OR Pipunculus knowltoni OR Pipunculus subvirescens
Animalia	1	3	1	Odontoloxozus longicornis OR Nerius longicornis OR Odontoloxozus punctulatus
Animalia	6	2	1	Psila rosae OR Musca rosae
Animalia	2	2	1	Chaetopsis massyla OR Ortalis massyla
Animalia	8	4	1	Tetanops myopaeformis OR Eurycephala myopaeformis OR Tetanops aldrichi OR Tetanops polita
Animalia	1	2	1	Anastrepha distincta OR Anastrepha silvai
Animalia	52	26	1	Anastrepha fraterculus OR Dacus fraterculus OR Anastrepha costarukmanii OR Anastrepha scholae OR Anastrepha pseudofraterculus OR Anastrepha braziliensis OR Anastrepha lambayecae OR Trypeta unicolor OR Anastrepha peruviana OR Tephritis mellea OR Anthomyia frutalis OR Anastrepha fratelculus OR Anastrepha peruana OR Anastrepha costa-rukmanii OR Anastrepha costa-bukmanii OR Anastrepha costaruckmanii …
Animalia	131	3	1	Anastrepha ludens OR Anastrepha lathana OR Trypeta ludens
Animalia	40	8	1	Anastrepha obliqua OR Anastrepha mombinpraeoptans OR Tephritis obliqua OR Anastrepha trinidadensis OR Anastrepha mombimpreoptans OR Anastrepha fraterculus ligata OR Anastrepha fraterculus mombinpraeoptans OR Anastrepha fraterculus mombinpraeoptera
Animalia	11	4	1	Anastrepha serpentina OR Dacus serpentinus OR Urophora vittithorax OR Anastrepha serfentinus
Animalia	2	3	1	Anastrepha spatulata OR Anastrepha infuscata OR Anastrepha triangulata
Animalia	9	2	1	Anastrepha striata OR Dictya cancellaria
Animalia	57	4	1	Anastrepha suspensa OR Trypeta suspensa OR Anastrepha longimacula OR Anastrepha unipuncta
Animalia	5	4	1	Toxotrypana curvicauda OR Mikimyia furcifera OR Toxotrypana fairbatesi OR Toxotrypana curvicaude
Animalia	8	2	1	Rhagoletis completa OR Rhagoletis suavis completa
Animalia	83	3	1	Rhagoletis pomonella OR Trypeta pomonella OR Trypeta albiscutellata
Animalia	3	2	1	Rhagoletis suavis OR Trypeta suavis
Animalia	3	3	1	Rhagoletis zephyria OR Rhagoletis symphoricarpi OR Rhagoletis zephrina
Animalia	5	2	1	Rhagoletis cingulata OR Trypeta cingulata
Animalia	3	3	1	Zonosemata electa OR Tephritis flavonotata OR Trypeta electa
Animalia	1	5	1	Urophora cardui OR Musca cardui OR Scatophaga flexuosa OR Urophora reaumurii OR Urophora sonchi
Animalia	1	11	1	Urophora stylata OR Musca stylata OR Euribia pia OR Musca jacobeae OR Urophora vulcanica OR Urophora venabulata OR Trupanea cirsii OR Trupanea leucacanthi OR Musca iacobeae OR Euribia leucanthi OR Urophora stilata
Animalia	64	7	1	Eurosta solidaginis OR Acinia solidaginis OR Ortalis nuphera OR Eurosta subfascipennis OR Eurosta asteri OR Eurosta solidaginis fascipennis OR Eurosta solidaginis subfasciatus
Animalia	1	5	1	Neotephritis finalis OR Tephritis affinis OR Trypeta finalis OR Neotephritis inornata OR Tephritis inornata
Animalia	1	2	1	Tephritis subpura OR Euaresta subpura
Animalia	1	3	1	Trupanea dubautiae OR Tephritis dubautiae OR Tephritis dubautiae
Animalia	1	13	1	Ensina sonchi OR Tephritis asteris OR Musca sonchi OR Ensina lacteipennis OR Ensina chrysanthemi OR Ensina pratensis OR Ensina herbarum OR Ensina doronici OR Ensina scorzonerae OR Ensina linariae OR Trypeta obsoleta OR Musca subcutanea OR Ensina lactaepennis
Animalia	732	7	1	Ceratitis capitata OR Trypeta capitata OR Tephritis capitata OR Pardalaspis asparagi OR Ceratitis hispanica OR Ceratitis citriperda OR Ceratitis citripeda
Animalia	1	2	1	Liopiophila varipes OR Piophila varipes
Animalia	22	3	1	Piophila casei OR Musca casei OR Piophila pusilla
Animalia	3	6	1	Prochyliza nigrimana OR Piophila affinis OR Piophila morator OR Piophila nigrimana OR Piophila occipitalis OR Piophila privigna
Animalia	7	3	1	Stearibia nigriceps OR Piophila foveolata OR Piophila nirgriceps
Animalia	2	2	1	Agromyza frontella OR Domomyza frontella
Animalia	2	3	1	Ophiomyia simplex OR Agromyza simplex OR Melanagromyza simplex
Animalia	1	2	1	Liriomyza asclepiadis OR Liriomyza aclepiadis
Animalia	35	4	2	Liriomyza huidobrensis OR Liriomyza langei OR Agromyza huidobrensis OR Liriomyza dianthi
Animalia	35	6	1	Liriomyza sativae OR Agromyza subpusilla OR Liriomyza guytona OR Liriomyza munda OR Liriomyza propepusilla OR Liriomyza verbenicola
Animalia	40	4	1	Liriomyza trifolii OR Agromyza phaseolunata OR Liriomyza alliovora OR Oscinis trifolii
Animalia	1	2	1	Phytomyza plantaginis OR Phytomyza genualis
Animalia	13	6	1	Coelopa frigida OR Coelopa eximia OR Coelopa gravis OR Coelopa nitidula OR Coelopa parvula OR Musca frigida
Animalia	1	2	1	Dryomyza anilis OR Dryomyza pallida
Animalia	1	2	1	Pherbellia annulipes OR Sciomyza annulipes
Animalia	1	3	1	Orygma luctuosum OR Eugenacephala ruficeps OR Eugenacephala salsa
Animalia	1	3	1	Nemopoda nitidula OR Musca cylindrica OR Sepsis nitidula
Animalia	1	2	1	Sepsis neocynipsea OR Sepsis melanderi
Animalia	6	4	1	Sepsis punctum OR Musca punctum OR Sepsis hecate OR Sepsis similis
Animalia	1	2	1	Sepsis secunda OR Sepsidimorpha secunda
Animalia	1	3	1	Sepsis violacea OR Sepsis vicaria OR Sepsis pyrrhosoma
Animalia	1	3	1	Telomerina flavipes OR Borborus flavipes OR Leptocera gracilipennis
Animalia	4	2	1	Chymomyza amoena OR Drosophila amoena
Animalia	3	2	1	Chymomyza procnemis OR Drosophila procnemis
Animalia	159	2	1	Drosophila ananassae OR Drosophila caribea
Animalia	30	2	1	Drosophila funebris OR Musca funebris
Animalia	3	2	1	Drosophila guttifera OR Drosophila multipunctata
Animalia	45168	2	2	Drosophila melanogaster OR Drosophila ampelophila
Animalia	92	2	2	Drosophila mojavensis OR Drosophila arizonensis
Animalia	16	2	1	Drosophila nebulosa OR Drosophila limbata
Animalia	28	2	1	Drosophila repleta OR Drosophila melanopalpa
Animalia	7	2	1	Drosophila tripunctata OR Drosophila modesta
Animalia	4	2	1	Scaptomyza flava OR Notiphila flaveola
Animalia	1	3	1	Scaptomyza graminum OR Drosophila graminum OR Scaptomyza borealis
Animalia	6	2	1	Scaptomyza pallida OR Drosophila pallida
Animalia	1	3	1	Rhinoleucophenga obesa OR Drosophila obesa OR Phortica hirtifrons
Animalia	2	2	1	Helaeomyia petrolei OR Psilopa petrolei
Animalia	1	5	1	Hydrellia griseola OR Hydrellia hypoleuca OR Hydrellia obscuriceps OR Hydrellia scapularis OR Notiphila griseola
Animalia	2	2	1	Ephydra gracilis OR Ephydra cinerea
Animalia	1	2	1	Ephydra packardi OR Ephydra halophila
Animalia	7	3	1	Hippelates collusor OR Liohippelates currani OR Hippelates currani
Animalia	14	4	1	Hippelates pusio OR Liohippelates pusio OR Hippelates lituratus OR Hippelates splendens
Animalia	2	3	1	Oscinella frit OR Musca frit OR Oscinis nigra
Animalia	1	7	1	Thaumatomyia glabra OR Chlorops assimilis OR Chlorops glabra OR Chlorops halteralis OR Chlorops hortensis OR Chlorops trivialis OR Siphonella obesa
Animalia	1	3	1	Microprosopa pallidicauda OR Cordilura pallidicauda OR Microprosopa arctica
Animalia	1	5	1	Orthacheta cornuta OR Cordilura cornuta OR Orthacheta amoena OR Orthacheta brunneipennis OR Orthacheta fuscipennis
Animalia	45	3	1	Scathophaga stercoraria OR Musca merdaria OR Musca stercoraria
Animalia	2	2	1	Scathophaga suilla OR Musca suilla
Animalia	1	2	1	Pegoplata infirma OR Anthomyia infirma
Animalia	1	4	1	Fucellia tergina OR Anthomyza tergina OR Fucellia intermedia OR Fucellia pacifica
Animalia	1	3	1	Botanophila fugax OR Anthomyia fugax OR Hylemyia denticauda
Animalia	1	2	1	Strobilomyia anthracina OR Chortophila anthracina
Animalia	37	4	1	Delia antiqua OR Anthomyia antiqua OR Anthomyia ceparum OR Phorbia cepetorum
Animalia	3	2	1	Delia coarctata OR Musca coarctata
Animalia	1	3	1	Delia florilega OR Aricia florilega OR Chortophila trichodactyla
Animalia	7	17	1	Delia platura OR Anthomyia calopteni OR Anthomyia cana OR Anthomyia perrima OR Anthomyia platura OR Anthomyia raphani OR Anthomyia tinia OR Anthomyia trifilis OR Anthomyia viana OR Anthomyia zeas OR Aricia fusciceps OR Chortophila cilicrura OR Chortophila spinipes OR Dialyta cupreifrons OR Eriphia marginata OR Hylemyia deceptiva OR Phorbia prisca
Animalia	54	4	1	Delia radicum OR Anthomyia brassicae OR Chortophila floccosa OR Musca radicum
Animalia	3	6	1	Muscina levida OR Anthomyia nigra OR Anthomyia omole OR Anthomyia similis OR Musca assimilis OR Musca levida
Animalia	2	2	1	Muscina pascuorum OR Musca pascuorum
Animalia	4	3	1	Muscina prolapsa OR Musca pabulorum OR Musca prolapsa
Animalia	36	2	1	Muscina stabulans OR Musca stabulans
Animalia	22	4	1	Synthesiomyia nudiseta OR Cyrtoneura nudiseta OR Hyadesimyia grisea OR Synthesiomyia brasiliana
Animalia	10	2	1	Hydrotaea aenescens OR Anthomyia aenescens
Animalia	5	5	1	Hydrotaea armipes OR Anthomyia idyla OR Anthomyia occulta OR Eriphia lata OR Musca armipes
Animalia	5	2	1	Hydrotaea chalcogaster OR Anthomyia chalcogaster
Animalia	5	2	1	Hydrotaea dentipes OR Musca dentipes
Animalia	5	4	1	Hydrotaea ignava OR Anthomyia leucostoma OR Anthomyia opalia OR Musca ignava
Animalia	29	2	1	Hydrotaea irritans OR Musca irritans
Animalia	2050	4	2	Musca domestica OR Musca vicina OR Musca contigua OR Musca harpyia
Animalia	5	9	1	Neomyia cornicina OR Idia viridis OR Lucilia carolinensis OR Lucilia compar OR Lucilia morrilli OR Musca caesarion OR Musca cornicina OR Musca heraea OR Pyrellia frontalis
Animalia	249	6	1	Haematobia irritans OR Conops irritans OR Haematobia cornicola OR Haematobia serrata OR Lyperosia meridionalis OR Lyperosia rufifrons
Animalia	373	7	1	Stomoxys calcitrans OR Conops calcitrans OR Musca occidentis OR Stomoxis dira OR Stomoxis inimica OR Stomoxys cybira OR Stomoxys parasita
Animalia	5	3	1	Atherigona orientalis OR Acritochaeta pulvinata OR Coenosia excisa
Animalia	1	2	1	Phaonia errans OR Anthomyia errans
Animalia	1	3	1	Lispe tentaculata OR Eriphia acela OR Musca tentaculata
Animalia	3	3	1	Coenosia tigrina OR Coenosia sexmaculata OR Musca tigrina
Animalia	1	2	1	Fannia armata OR Anthomyia armata
Animalia	38	6	1	Fannia canicularis OR Anthomyia isura OR Anthomyia tuberosa OR Homalomyia prunivora OR Musca canicularis OR Musca lateralis
Animalia	3	3	1	Fannia leucosticta OR Anthomyia leucosticta OR Homalomya brevis
Animalia	2	4	1	Fannia manicata OR Anthomyia acra OR Anthomyia manicata OR Anthomyia uxama
Animalia	1	2	1	Fannia postica OR Homalomyia postica
Animalia	3	3	1	Fannia pusio OR Anthomyia pusio OR Homalomyia femorata
Animalia	8	3	1	Fannia scalaris OR Anthomyza propinqua OR Musca scalaris
Animalia	21	2	1	Aldrichina grahami OR Calliphora grahami
Animalia	3	2	1	Calliphora terraenovae OR Calliphora nigribarba
Animalia	336	3	1	Calliphora vicina OR Calliphora rufifacies OR Musca erythrocephala
Animalia	128	4	1	Calliphora vomitoria OR Calliphora rubrifrons OR Musca obscoena OR Musca vomitoria
Animalia	2	7	1	Cynomya cadaverina OR Calliphora aurulans OR Calliphora compressa OR Calliphora myoidea OR Calliphora texensis OR Cynomyia americana OR Musca mortisequa
Animalia	4	2	1	Cynomya mortuorum OR Musca mortuorum
Animalia	1	4	1	Calliphora latifrons OR Eucalliphora lilaea OR Musca ilerda OR Musca lilaea
Animalia	1	2	1	Bufolucilia elongata OR Lucilia elongata
Animalia	2	4	1	Bufolucilia silvarum OR Lucilia brunicosa OR Lucilia nigripalpis OR Musca silvarum
Animalia	29	6	1	Lucilia illustris OR Lucilia consobrina OR Lucilia fraterna OR Lucilia purpurea OR Musca illustris OR Musca muralis
Animalia	2	3	1	Phaenicia cluvia OR Lucilia pilatei OR Musca cluvia
Animalia	8	4	2	Phaenicia coeruleiviridis OR Lucilia coeruleiviridis OR Lucilia australis OR Lucilia oculata
Animalia	8	3	1	Phaenicia eximia OR Musca eximia OR Somomyia sylphida
Animalia	2	4	1	Lucilia mexicana OR Phaenicia mexicana OR Lucilia infuscata OR Lucilia unicolor
Animalia	60	5	1	Phaenicia sericata OR Lucilia barberi OR Lucilia giraulti OR Lucilia sayi OR Musca sericata
Animalia	4	3	1	Pollenia rudis OR Musca familiaris OR Musca rudis
Animalia	255	3	2	Cochliomyia hominivorax OR Cochliomyia americana OR Lucilia hominivorax
Animalia	64	6	1	Cochliomyia macellaria OR Chrysomya coerulescens OR Chrysomya lherminieri OR Lucilia vittata OR Musca certima OR Musca macellaria
Animalia	266	9	1	Phormia regina OR Lucilia rufipalpis OR Lucilia stigmaticalis OR Musca mollis OR Musca proxima OR Musca regina OR Phormia philadelphica OR Somomyia rufigena OR Somomyia rupicola
Animalia	103	4	2	Protophormia terraenovae OR Phormia terraenovae OR Lucilia terraenovae OR Musca groenlandica
Animalia	2	4	1	Cuterebra buccata OR Bogeria scudderi OR Cuterebra purivora OR Oestrus buccata
Animalia	1	3	1	Cuterebra horripilum OR Cuterebra cuniculi OR Oestrus cuniculi
Animalia	5	2	1	Cuterebra emasculator OR Cuterebra scutellaris
Animalia	13	3	2	Cuterebra fontinella OR Cuterebra angustifrons OR Cuterebra peromysci
Animalia	7	2	1	Gasterophilus haemorrhoidalis OR Oestrus haemorrhoidalis
Animalia	5	2	1	Gasterophilus inermis OR Gastrus inermis
Animalia	105	3	1	Gasterophilus intestinalis OR Oestrus equi OR Oestrus intestinalis
Animalia	37	4	1	Gasterophilus nasalis OR Gastrus subjacens OR Oestrus nasalis OR Oestrus veterinus
Animalia	2	3	1	Cephenemyia phobifer OR Cephenemyia abdominalis OR Oestrus phobifer
Animalia	6	2	1	Cephenemyia trompe OR Oestrus trompe
Animalia	132	2	1	Hypoderma bovis OR Oestrus bovis
Animalia	140	4	1	Hypoderma lineatum OR Hypoderma bonassi OR Oestrus lineatum OR Oestrus supplens
Animalia	22	3	1	Hypoderma tarandi OR Hypoderma terraenovae OR Oestrus tarandi
Animalia	1	2	1	Sarcophaga aldrichi OR Arachnidomyia aldrichi
Animalia	1	2	1	Sarcophaga harpax OR Liosarcophaga harpax
Animalia	21	5	4	Liopygia argyrostoma OR Sarcophaga barbata OR Sarcophaga falculata OR Myophora argyrostoma
Animalia	1	2	1	Liopygia crassipalpis OR Sarcophaga securifera
Animalia	245	3	2	Neobellieria bullata OR Sarcophaga bullata OR Sarcophaga bison
Animalia	1	2	1	Sarcophaga utilis OR Wohlfahrtiopsis utilis
Animalia	1	2	1	Sarcophaga melanura OR Bellieria melanura
Animalia	1	3	1	Helicobia rapax OR Sarcophaga helicis OR Sarcophaga rapax
Animalia	1	3	1	Blaesoxipha atlanis OR Sarcophaga atlanis OR Tephromyiella frankliniana
Animalia	4	2	1	Fletcherimyia fletcheri OR Sarcophaga fletcheri
Animalia	14	5	1	Wohlfahrtia vigil OR Paraphyto chittendeni OR Paraphyto opaca OR Sarcophaga vigil OR Sarcophila meigenii
Animalia	52	3	1	Lipoptena cervi OR Lipoptena subulata OR Pediculus cervi
Animalia	2	2	1	Lipoptena depressa OR Melophagus depressa
Animalia	66	3	1	Melophagus ovinus OR Hippobosca ovinus OR Melophagus montanus
Animalia	4	2	1	Microlynchia pusilla OR Lynchia pusilla
Animalia	3	2	1	Olfersia spinifera OR Feronia spinifera
Animalia	2	3	1	Ornithoica vicina OR Ornithoica promiscua OR Ornithomyia vicina
Animalia	24	3	1	Pseudolynchia canariensis OR Olfersia canariensis OR Olfersia maura
Animalia	3	2	1	Stilbometopa impressa OR Olfersia impressa
Animalia	1	2	1	Basilia forcipata OR Basilia calverti
Animalia	3	2	1	Trichobius corynorhini OR Trichobius quadrisetosus
Animalia	48	2	1	Asobara tabida OR Alysia tabida
Animalia	1	2	1	Anagrus atomus OR Ichneumon atomus
Animalia	429	2	1	Solenopsis invicta OR Solenopsis wagneri
Animalia	18	2	2	Dolichovespula maculata OR Vespula maculata
Animalia	23	4	1	Ampulex compressa OR Sphex compressus OR Ampulex sinensis OR Chlorampulex striolata
Animalia	57	13	1	Sipunculus nudus OR Sipunculus gigas OR Sipunculus titubans OR Sipunculus titubans titubans OR Sipunculus titubans diptychus OR Syrinx tesselatus OR Syrinx nudus OR Sipunculus tesselatus OR Sipunculus balanophorus OR Sipunculus eximioclathratus OR Sipunculus delphinus OR Sipunculus nudus tesselatus OR Sipunculus norvegicus vemae
Animalia	6	32	1	Siphonosoma cumanense OR Siphonosoma carolinense OR Siphonosoma cumanense cumanense OR Siphonosoma cumanense koreae OR Siphonosoma cumanense opacum OR Siphonosoma cumanense semirugosum OR Siphonosoma cumanense vitreum OR Siphonosoma cumanense yapense OR Siphonosoma edule OR Siphonosoma marchadi OR Siphonosoma novaepommeraniae OR Phascolosoma hebes OR Phascolosoma cumanense OR Sipunculus cumanense…
Animalia	1	10	1	Siphonosoma vastum OR Sipunculus violaceus OR Siphonosoma parvum OR Siphonosoma vastum vastum OR Siphonosoma vastum album OR Siphonosoma vastum obscurum OR Sipunculus vastus OR Phascolosoma violaceus OR Siphonosoma crassum OR Siphonosoma vastus
Animalia	3	18	1	Thysanocardia nigra OR Golfingia pugettensis OR Golfingia hozawai OR Golfingia hyugensis OR Golfingia macginitiei OR Golfingia nigra OR Golfingia onagawa OR Golfingia pavlenkoi OR Golfingia prioki OR Golfingia zenibakensis OR Phascolosoma nigrum OR Phascolosoma pavlenkoi OR Phascolosoma zenibakense OR Phascolosoma hyugensis OR Phascolosoma onagawa OR Phascolosoma hozawai OR Phascolosoma prioki OR…
Animalia	3	2	1	Themiste dyscrita OR Dendrostomum dyscritum
Animalia	6	9	1	Themiste petricola OR Themiste alutacea OR Themiste rosacea OR Phascolosoma orbiniense OR Dendrostomum alutaceum OR Dendrostomum petricolum OR Dendrostomum rosaceum OR Sipunculus orbiniensis OR Themiste orbiniensis
Animalia	18	17	2	Themiste zostericola OR Dendrostomum zostericolum OR Themiste hennahi OR Themiste lissa OR Themiste perimeces OR Themiste ramosa OR Themiste schmitti OR Sipunculus rapa OR Phascolosoma rapa OR Dendrostomum ramosum OR Dendrostoma peruvianum OR Dendrostomum peruvianum OR Dendrostoma mytheca OR Dendrostoma zostericolum OR Dendrostoma perimeces OR Dendrostomum lissum OR Dendrostomum schmitti
Animalia	2	14	1	Themiste lageniformis OR Golfingia glauca OR Golfingia lanchesteri OR Themiste robertsoni OR Themiste tropica OR Phascolosoma pyriformis OR Golfingia pyriformis OR Phascolosoma glaucum OR Themiste glauca OR Themiste pyriformis OR Dendrostoma tropicum OR Dendrostomum tropicum OR Dendrostoma robertsoni OR Dendrostomum robertsoni
Animalia	9	6	1	Themiste pyroides OR Themiste hexadactyla OR Dendrostoma pyroides OR Dendrostoma petraeum OR Dendrostoma hexadactylum OR Dendrostomum hexadactylum
Animalia	2	27	1	Aspidosiphon muelleri OR Aspidosiphon eremitus OR Aspidosiphon exhaustus OR Aspidosiphon imbellis OR Aspidosiphon inquilinus OR Aspidosiphon jukesi OR Aspidosiphon kovaleskii OR Aspidosiphon tortus OR Paraspidosiphon pygmaeus OR Phascolosoma cochlearium OR Aspidosiphon jukesii OR Aspidosiphon eremita OR Sipunculus scutatus OR Phascolosoma scutatum OR Sipunculus cochlearius OR Lesinia farcimen OR …
Animalia	17	18	4	Phascolosoma arcuatum OR Phascolosoma lurco OR Phascolosoma esculenta OR Phascolosoma ambonense OR Phascolosoma arcuatum arcuatum OR Phascolosoma arcuatum malaccense OR Phascolosoma deani OR Phascolosoma esculentum OR Siphunculus arcuatus OR Phymosoma lurco OR Physcosoma lurco OR Phascolosoma rhizophora OR Physcosoma ambonense OR Phymosoma deani OR Physcosoma esculenta OR Phymosoma lurco malaccen…
Animalia	1	25	1	Phascolosoma scolops OR Phascolosoma carneum OR Phascolosoma dunwichi OR Phascolosoma guttatum OR Phascolosoma nahaense OR Phascolosoma psaron OR Phascolosoma rottnesti OR Phascolosoma scolops scolops OR Phascolosoma scolops adenticulatum OR Phascolosoma scolops mossambiciense OR Phascolosoma socium OR Phascolosoma spongicolum OR Phymosoma scolops OR Physcosoma scolops OR Phymosoma psaron OR Phys…
Animalia	1	2	1	Echiurus echiurus OR Lumbricus echiurus
Animalia	1	2	1	Thalassema mellita OR Lissomyema mellita
Animalia	1	6	1	Ochetostoma erythrogrammon OR Ochetostoma caudex OR Ochetostoma griffini OR Ochetostoma kokotoniense OR Ochetostoma multilineatum OR Ochetostoma stuhlmanni
Animalia	1	2	1	Thalassema thalassemum OR Lumbricus thalassema
Animalia	3	7	1	Echiniscus testudo OR Emydium testudo OR Echiniscus bellermanni OR Echiniscus inermis OR Echiniscus trifilis OR Echiniscus triflis OR Echiniscus filamentosus mongoliensis
Animalia	1	2	1	Echiniscus oihonnae OR Echiniscus oihannae
Animalia	1	2	1	Macrobiotus areolatus OR Hypsibius areolatus
Animalia	1	2	1	Hypsibius convergens OR Macrobiotus convergens
Animalia	20	5	1	Hypsibius dujardini OR Hypsibius lacustris OR Macrobiotus dujardini OR Macrobiotus samoanus OR Macrobiotus dujardin
Animalia	31	3	1	Milnesium tardigradum OR Arcrophanes schlagintweitii OR Arctiscon tardigradum
Animalia	14	5	2	Phoronopsis harmeri OR Phoronopsis viridis OR Phoronis pacifica OR Phoronopsis striata OR Phoronopsis malakhovi
Animalia	3	3	1	Phoronis vancouverensis OR Phoronis ijimai OR Phoronis svetlanae
Animalia	1	4	1	Phoronis architecta OR Phoronis psammophila OR Phoronis euxinicola OR Phoronis sabatieri
Animalia	8	2	1	Alcyonidium gelatinosum OR Alcyonium gelatinosum
Animalia	4	2	1	Flustrellidra hispida OR Flustrella hispida
Animalia	1	2	1	Anguinella palmata OR Anquinella palmata
Animalia	3	2	1	Paludicella articulata OR Alcyonella articulata
Animalia	1	2	1	Crisia eburnea OR Sertularia eburnea
Animalia	16	2	1	Membranipora membranacea OR Flustra membranacea
Animalia	126	2	1	Bugula neritina OR Sertularia neritina
Animalia	1	3	1	Dendrobeania murrayana OR Bugula murrayana OR Flustra murrayana
Animalia	1	2	1	Bicellariella ciliata OR Sertularia ciliata
Animalia	1	2	1	Scrupocellaria scruposa OR Sertularia scruposa
Animalia	7	2	1	Hyalinella punctata OR Plumatella punctata
Animalia	26	2	1	Fredericella sultana OR Tubularia sultana
Animalia	2	6	1	Gryphus vitreus OR Anomia vitrea OR Terebratula vitrea OR Liothyris vitrea OR Gryphus vitreus elongatus OR Gryphus vitreus dilatatus
Animalia	6	5	1	Terebratulina retusa OR Anomia retusa OR Anomia retusa emarginata OR Anomia retusa angustata OR Anomia retusa grandis
Animalia	1	2	1	Platidia anomioides OR Orthis anomioides
Animalia	3	2	1	Luidia foliolata OR Petalaster foliolata
Animalia	6	2	1	Luidia clathrata OR Asterias clathrata
Animalia	2	3	1	Luidia senegalensis OR Asterias senegalensis OR Luidia marcgravii
Animalia	1	2	1	Leptychaster anomalus OR Glyphaster anomalus
Animalia	1	3	1	Psilaster cassiope OR Archaster pulcher OR Psilaster squameus
Animalia	1	4	1	Astropecten duplicatus OR Astropecten valencienni OR Astropecten variabilis OR Astropecten articulatus duplicatus
Animalia	2	4	1	Astropecten articulatus OR Asterias articulata OR Asterias articulata OR Astropecten dubius
Animalia	3	6	1	Astropecten irregularis OR Astropecten aurantciacus OR Astropecten aurantiaca OR Astropecten acicularis OR Astropecten hispidus OR Astropecten muelleri
Animalia	1	11	1	Ctenodiscus crispatus OR Anodiscus crispatus OR Asterias arancia OR Asterias crispata OR Asterias polaris OR Astropecten polaris OR Astropecten corniculatus OR Ctenodiscus polaris OR Ctenodiscus corniculatus OR Ctenodiscus krausei OR Ctenodiscus pygmaeus
Animalia	1	3	1	Ceramaster patagonicus OR Ceramaster lennoxkingi OR Pentagonaster austrogranularis
Animalia	5	15	2	Hippasteria phrygiana OR Hippasteria kurilensis OR Hippasteria colossa OR Hippasteria derjungini OR Hippasteria aleutica OR Asterias equestris OR Asterias johnstoni OR Asterias phrygiana OR Astrogonium phrygianum OR Astrogonium aculeatum OR Goniaster phrygianus OR Hippasteria trojana OR Hippasteria hyadesi OR Hippasteria insignis OR Hippasteria johnstoni
Animalia	3	14	1	Oreaster reticulatus OR Asterias gigas OR Asterias pentacyphus OR Asterias reticulata OR Asterias sebae OR Oreaster aculeatus OR Oreaster gigas OR Oreaster bermudensis OR Oreaster tuberosus OR Oreaster lapidarius OR Pentaceros aculeatus OR Pentaceros reticulatus OR Pentaceros gibbus OR Pentaceros grandis
Animalia	4	4	1	Ophidiaster ophidianus OR Asterias ophidiana OR Ophidiaster canariensis OR Ophidiaster aurantius
Animalia	1	2	1	Solaster borealis OR Crossaster borealis
Animalia	4	10	2	Crossaster papposus OR Solaster papposus OR Asterias affinis OR Asterias helianthemoides OR Asterias papposus OR Crossaster aboverrucosus OR Crossaster affinis OR Crossaster koreni OR Crossaster neptuni OR Stellonia papposa
Animalia	1	7	1	Solaster endeca OR Asterias alboverrucosa OR Asterias aspera OR Asterias endeca OR Asterias rumphii OR Solaster galaxides OR Solaster intermedius
Animalia	1	4	1	Solaster stimpsoni OR Asterias decemradiatus OR Crossaster vancouverensis OR Solaster constellatus
Animalia	1	3	1	Diplopteraster multipes OR Retaster multipes OR Pteraster multipes
Animalia	1	5	1	Hymenaster pellucidus OR Hymenaster perissonatus OR Hymenaster membranaceus OR Hymenaster giganteus OR Hymenaster perissonotus
Animalia	1	4	1	Pteraster obscurus OR Hexaster obscurus OR Pteraster hexactis OR Temnaster hexactis
Animalia	2	6	1	Pteraster tesselatus OR Pteraster japonicus OR Pteraster reticulatus OR Pteraster multispinus OR Pteraster hebes OR Retaster gracilis
Animalia	22	11	1	Asterina gibbosa OR Asterina minuta OR Asterias gibbosa OR Asterias papyracea OR Asterias umbilicata OR Asterias verruculata OR Asterina crassispina OR Asteriscus ciliatus OR Asteriscus arrecifensis OR Asteriscus pulchellus OR Asteriscus verruculatus
Animalia	49	8	2	Patiria miniata OR Asterina miniata OR Asterias miniata OR Asterina coccinea OR Asteriscus coccineus OR Asteriscus miniatus OR Patiria granulosa OR Patiria coccinea
Animalia	13	3	1	Dermasterias imbricata OR Asteropsis imbricata OR Dermasterias inermis
Animalia	2	3	1	Porania pulvillus OR Asterias pulvillus OR Porania gibbosa
Animalia	2	8	1	Henricia leviuscula OR Henricia leviuscula multispina OR Cribrella laeviuscula OR Chaetaster californicus OR Henricia inequalis OR Henricia attenuata OR Henricia spatulifera OR Linckia leviuscula
Animalia	4	15	1	Henricia sanguinolenta OR Cribella sanguinolenta OR Henricia sanguinolenta sanguinolenta OR Asterias sanguinolenta OR Cribrella sanguinolenta OR Cribrella pectinata OR Cribrella laevior OR Echinaster sanguinolentus OR Echinaster sarsi OR Echinaster oculatus OR Henricia curta OR Henricia rudis OR Henricia miliaris OR Linckia pertusa OR Henricia sanguinolenta miliaris
Animalia	6	5	1	Echinaster sepositus OR Asterias sagena OR Asterias seposita OR Cribrella seposita OR Echinaster sagenus
Animalia	3	8	1	Echinaster brasiliensis OR Cribrella brasiliensis OR Echinaster tribulus OR Echinaster antonioensis OR Echinaster densispinulosus OR Echinaster doriae OR Echinaster lepidus OR Echinaster nudus
Animalia	3	2	1	Echinaster spinulosus OR Verrillaster spinulosus
Animalia	86	14	1	Acanthaster planci OR Acanthaster ellisi OR Acanthaster echinites OR Acanthaster echinus OR Acanthaster mauritiensis OR Acanthaster pseudoplanci OR Acanthaster solaris OR Asterias echinites OR Asterias solaris OR Asterias planci OR Echinaster ellisi OR Echinaster solaris OR Echinities solaris OR Stellonia echinites
Animalia	96	8	1	Asterias amurensis OR Allasterias migrata OR Asterias flabellifera OR Asterias acervispinis OR Asterias pectinata OR Asterias gracilispinis OR Asterias latissima OR Parasterias albertensis
Animalia	39	7	1	Asterias forbesi OR Asteracanthion novaeboracensis OR Asteracanthion lacazei OR Asteracanthion berylinus OR Asteracanthion forbesi OR Asterias crassispina OR Asterias arenicola
Animalia	3	4	1	Asterias rathbuni OR Allasterias anomala OR Allasterias nortonensis OR Asterias alveolata
Animalia	221	15	2	Asterias rubens OR Asterias vulgaris OR Asteracanthion rubens OR Asteracanthion distichum OR Asterias fabricii OR Asterias glacialis OR Asterias attenuata OR Asterias stimpsoni OR Asterias pallida OR Asterias minuta OR Asterias murrayi OR Asterias holsatica OR Stellonia rubens OR Uraster rubens OR Asterias rubens violacea
Animalia	2	3	1	Leptasterias hexactis OR Leptasterias aequalis OR Asterias aequalis
Animalia	5	5	1	Leptasterias polaris OR Asteracanthion polaris OR Asterias borealis OR Leptasterias bartletti OR Pisaster grayi
Animalia	3	5	1	Pisaster brevispinus OR Asterias brevispina OR Asterias papulosa OR Pisaster papulosus OR Pisaster paucispinus
Animalia	76	9	1	Pisaster ochraceus OR Asteracanthion margaritifer OR Asterias conferta OR Asterias fissispina OR Asterias ochracea OR Asterias margaritifera OR Asterias ianthina OR Asterias janthina OR Pisaster fissispinus
Animalia	5	6	1	Pisaster giganteus OR Asterias gigantea OR Asterias exquisita OR Asterias luetkeni OR Pisaster capitatus OR Pisaster luetkeni
Animalia	2	4	1	Lethasterias nanimensis OR Leptasterias nanimemsis OR Asterias nanimensis OR Distolasterias nanimensis
Animalia	2	5	1	Stylasterias forreri OR Asterias forcipulata OR Asterias forreri OR Orthasterias leptolena OR Orthasterias forreri
Animalia	13	2	1	Pycnopodia helianthoides OR Asterias helianthoides
Animalia	46	18	1	Marthasterias glacialis OR Asteracanthion glacialis OR Asteracanthion webbianum OR Asteracanthion africanus OR Asterias glacialis OR Asterias africana OR Asterias angulosa OR Asterias rarispina OR Asterias madeirensis OR Asterias undulata OR Asterias spinosa OR Coscinasterias glacialis OR Marthasterias africana OR Marthasterias foliacea OR Marthasterias rarispina OR Stellonia glacialis OR Stellon…
Animalia	1	9	1	Stephanasterias albula OR Asteracanthion albulus OR Asteracanthion problema OR Asterias albulua OR Asterias problema OR Asterias gracilis OR Nanaster albulus OR Stephanasterias gracilis OR Stichaster albulus
Animalia	4	8	1	Coscinasterias tenuispina OR Asteracanthion tenuispinum OR Asterias atlantica OR Asterias savaresi OR Asterias tenuispina OR Lytaster inaequalis OR Stellonia tenuispina OR Polyasterias tenuispina
Animalia	1	4	1	Coronaster briareus OR Asterias briareus OR Coronaster parfaiti OR Coronaster brisingoides
Animalia	1	3	1	Asteronyx loveni OR Asteronyx lymani OR Asteronyx dispar
Animalia	1	2	1	Ophiura lutkeni OR Ophioglypha lutkeni
Animalia	1	2	1	Ophiolepis impressa OR Ophiozona impressa
Animalia	2	2	1	Ophiocoma echinata OR Ophiura echinata
Animalia	1	2	1	Ophiopteris papillosa OR Ophiocoma papillosa
Animalia	4	4	2	Ophioderma brevispinum OR Ophioderma brevispina OR Ophiura brevispina OR Ophiura brevispinum
Animalia	3	2	1	Hemipholis elongata OR Ophiura elongata
Animalia	3	9	1	Ophiactis savignyi OR Ophiolepis savignyi OR Ophiactis brocki OR Ophiactis incisa OR Ophiactis rheinhardtii OR Ophiactis sexradia OR Ophiactis virescens OR Ophiactis krebsi OR Ophiactis reinhardtii
Animalia	1	4	1	Ophiactis simplex OR Ophiolepis simplex OR Ophiactis arenosa OR Ophiactis orstedii
Animalia	1	3	1	Amphiodia urtica OR Amphiodia barbarae OR Ophiophragmus urtica
Animalia	19	6	1	Amphipholis squamata OR Asterias squamata OR Axiognathus squamatus OR Amphioplus squamata OR Asterias squamata OR Amphiura squamata
Animalia	1	2	1	Amphipholis gracillima OR Ophiolepis gracillima
Animalia	2	2	1	Ophiothrix spiculata OR Ophiothrix dumosa
Animalia	1	8	1	Ophiothrix angulata OR Ophiura angulata OR Ophiothrix angulata atrolineata OR Ophiothrix angulata poecila OR Ophiothrix angulata megalaspis OR Ophiothrix angulata phoinissa OR Ophiothrix angulata phlogina OR Ophiothrix angulata violacea
Animalia	16	2	1	Eucidaris tribuloides OR Cidarites tribuloides
Animalia	46	3	1	Diadema antillarum OR Centrechinus antillarum OR Cidaris antillarum
Animalia	290	2	1	Arbacia punctulata OR Echinus punctulatus
Animalia	4	2	1	Tripneustes ventricosus OR Cidaris variegata
Animalia	3	2	1	Tripneustes esculentus OR Cidaris esculenta
Animalia	649	2	1	Paracentrotus lividus OR Strongylocentrotus lividus
Animalia	27	2	1	Echinometra lucunter OR Echinus lucunter
Animalia	93	2	1	Strongylocentrotus droebachiensis OR Strongylocentrotus droehbachiensis
Animalia	7	3	1	Strongylocentrotus pallidus OR Strongylocentrotus echinoides OR Strongylocentrotus sachalinicus
Animalia	2	2	1	Clypeaster subdepressus OR Echinanthus subdepressus
Animalia	7	2	1	Clypeaster rosaceus OR Echinus rosaceus
Animalia	4	3	1	Mellita quinquiesperforata OR Echinodiscus quinquiesperforata OR Mellita testudinata
Animalia	1	3	1	Leodia sexiesperforata OR Mellita sexiesperforata OR Echinodiscus sexiesperforata
Animalia	2	3	1	Brisaster latifrons OR Schizaster latifrons OR Brisaster townsendi
Animalia	2	2	1	Cucumaria lubrica OR Stereoderma lubrica
Animalia	7	2	1	Cucumaria miniata OR Cucumaria albida
Animalia	15	2	1	Thyone briareus OR Holothuria briareus
Animalia	3	2	1	Thyonella gemmata OR Thyone gemmata
Animalia	2	2	1	Holothuria arenicola OR Holothuria rathbuni
Animalia	42	2	1	Holothuria glaberrima OR Selenkothuria glaberrima
Animalia	4	2	1	Holothuria grisea OR Ludwigothuria grisea
Animalia	3	2	1	Holothuria impatiens OR Fistularia impatiens
Animalia	9	2	1	Holothuria mexicana OR Ludwigothuria mexicana
Animalia	3	2	1	Actinopyga agassizi OR Muelleria agassizi
Animalia	15	2	2	Parastichopus californicus OR Stichopus californicus
Animalia	1	2	1	Zygothuria lactea OR Mesothuria lactea
Animalia	10	2	2	Caudina arenicola OR Molpadia arenicola
Animalia	4	2	1	Paracaudina chilensis OR Caudina chilensis
Animalia	5	2	1	Florometra serratissima OR Florometra perplexa
Animalia	3	2	1	Harrimania kupfferi OR Balanoglossus kupfferi
Animalia	1	2	1	Stereobalanus canadensis OR Balanoglossus canadensis
Animalia	52	2	1	Saccoglossus kowalevskii OR Balanoglossus kowalevskii
Animalia	2	2	1	Spadella schizoptera OR Paraspadella schizoptera
Animalia	3	2	1	Sagitta crassa OR Aidanosagitta crassa
Animalia	1	2	1	Caecosagitta macrocephala OR Sagitta macrocephala
Animalia	2	2	2	Ferosagitta ferox OR Sagitta ferox
Animalia	5	2	2	Flaccisagitta hexaptera OR Sagitta hexaptera
Animalia	6	2	2	Flaccisagitta enflata OR Sagitta enflata
Animalia	2	2	1	Sagitta decipiens OR Mesosagitta decipiens
Animalia	5	2	1	Sagitta elegans OR Parasagitta elegans
Animalia	2	2	1	Sagitta friderici OR Parasagitta fredrici
Animalia	16	2	1	Sagitta setosa OR Parasagitta setosa
Animalia	1	2	1	Pseudosagitta lyra OR Sagitta lyra
Animalia	1	2	1	Sagitta maxima OR Pseudosagitta maxima
Animalia	1	2	1	Serratosagitta serratodentata OR Sagitta serratodentata
Animalia	1	2	1	Sagitta zetesios OR Solidosagatta zetesios
Animalia	2	2	1	Sagitta bedoti OR Zonosagitta bedoti
Animalia	1	2	1	Sagitta nagae OR Zonosagitta nagae
Animalia	1	2	1	Sagitta pulchra OR Zonosagitta pulchra
Animalia	1	2	1	Pterosagitta draco OR Spadella draco
Animalia	9	2	1	Cystodytes dellechiajei OR Distoma dellechiajei
Animalia	1	3	1	Clavelina oblonga OR Chondrostachys oblonga OR Steroclavella oblongus
Animalia	5	2	1	Clavelina picta OR Diazona picta
Animalia	6	2	1	Eudistoma olivaceum OR Distoma olivaceum
Animalia	4	2	1	Aplidium californicum OR Amaroucium californicum
Animalia	2	3	1	Amaroucium constellatum OR Aplidium constellatum OR Amaroucium pelludidum constellatum
Animalia	1	2	1	Amaroucium stellatum OR Aplidium stellatum
Animalia	5	3	1	Synoicum pulmonaria OR Alcyonium pulmonaria OR Macroclinum pulmonaria
Animalia	5	2	1	Synoicum adareanum OR Polyclimum adareanum
Animalia	2	4	1	Aplidium glabrum OR Amaroucium glabrum OR Amaroecium glabrum OR Circinalium pachydermatinum
Animalia	2	2	1	Trididemnum orbiculatum OR Didemnum orbiculatum
Animalia	10	2	1	Trididemnum solidum OR Didemnum solidum
Animalia	1	2	1	Lissoclinum fragile OR Diplosomoides fragile
Animalia	1410	2	1	Ciona intestinalis OR Ascidia intestinalis
Animalia	1	2	1	Rhodosoma turcicum OR Phallusia turcica
Animalia	26	2	1	Ascidia ceratodes OR Phallusia ceratodes
Animalia	3	2	1	Ascidia paratropa OR Ascidiopsis paratropa
Animalia	39	2	2	Ascidia nigra OR Phallusia nigra
Animalia	1	2	1	Ascidia challengeri OR Phallusia challengeri
Animalia	4	4	2	Cnemidocarpa finmarkiensis OR Cnemidocarpa finmarkiensis OR Polycarpa finmarkiensis OR Tethyum finmarkiense
Animalia	2	4	1	Cnemidocarpa verrucosa OR Cynthia verrucosa OR Ascidia verrucosa OR Tethyum verrucosum
Animalia	10	3	1	Dendrodoa grossularia OR Ascidia grossularia OR Styelopsis grossularia
Animalia	5	5	1	Styela rustica OR Ascidia rustica OR Cynthia rustica OR Halocynthia rustica OR Tethyum rusticum
Animalia	2	3	1	Styela montereyensis OR Cynthia montereyensis OR Tethyum montereyensis
Animalia	1	2	1	Styela gibbsii OR Cynthia gibbsii
Animalia	3	5	1	Styela partita OR Cynthia partita OR Halocynthia partita OR Tethyum partitum OR Tethyum partitum bermudense
Animalia	108	3	1	Styela plicata OR Ascidia plicata OR Tethyum plicata
Animalia	212	2	1	Botryllus schlosseri OR Alcyonium schlosseri
Animalia	1	2	1	Botryllus planus OR Botrylloides nigrum planum
Animalia	3	2	1	Polyandrocarpa zorritensis OR Stolonica zorritensis
Animalia	1	4	1	Pyura haustor OR Cynthia haustor OR Halocynthia haustor OR Halocynthia haustor foliacea
Animalia	2	2	1	Pyura vittata OR Cynthia vittata
Animalia	4	2	1	Pyura chilensis OR Halocynthia chilensis
Animalia	3	2	1	Boltenia ovifera OR Vorticella ovifera
Animalia	3	6	1	Boltenia echinata OR Ascidia echinata OR Cynthia echinata OR Halocynthia echinata OR Microcosmus echinatus OR Pyura echinata
Animalia	29	2	1	Boltenia villosa OR Cynthia villosa
Animalia	30	3	1	Halocynthia aurantium OR Ascidia aurantium OR Tethyum aurantium
Animalia	8	6	1	Halocynthia pyriformis OR Ascidia pyriformis OR Cynthia pyriformis OR Pyura pyriformis OR Tethyum pyriforme OR Tethyum pyriforme americanum
Animalia	21	5	1	Herdmania momus OR Cynthia momus OR Pyura pallida OR Pyura momus pallida OR Rhabdocynthia pallida
Animalia	1	2	1	Molgula pugetiensis OR Caesira pugetiensis
Animalia	2	2	1	Molgula pacifica OR Caesira pacifica
Animalia	12	3	1	Molgula manhattensis OR Ascidia manhattensis OR Gymnocystis manhattensis
Animalia	3	2	1	Molgula citrina OR Caesira citrina
Animalia	7	3	1	Molgula occidentalis OR Caesira occidentalis OR Euritteria occidentalis
Animalia	1	3	1	Molgula arenata OR Caesira arenata OR Eugyra arenata
Animalia	2	2	1	Molgula pedunculata OR Caesira pedunculata
Animalia	174	2	1	Branchiostoma belcheri OR Amphioxus belcheri
Animalia	24	2	2	Entosphenus tridentatus OR Lampetra tridentata
Animalia	5	2	1	Lampetra aepyptera OR Lampetra meridionale
Animalia	1	2	1	Lampetra hubbsi OR Entosphenus hubbsi
Animalia	4	2	1	Eudontomyzon danfordi OR Eudontomyzon gracilis
Animalia	1	2	1	Tetrapleurodon geminis OR Lampetra geminis
Animalia	47	2	1	Heterodontus francisci OR Cestracion francisci
Animalia	13	4	2	Heterodontus japonicus OR Heterodontus japonicus OR Cestracion japonicus OR Cestracion philippi japonicus
Animalia	33	3	1	Heterodontus portusjacksoni OR Squalus philippi OR Squalus portusjacksoni
Animalia	15	6	2	Heterodontus zebra OR Heterodontus japonicus OR Centracion amboinensis OR Centracion zebra OR Cestracion amboinensis OR Cestracion philippi japonicus
Animalia	13	7	1	Hexanchus griseus OR Hexanchus corinus OR Hexanchus griseus australis OR Notidanus monge OR Notidanus vulgaris OR Squalus griseus OR Squalus vacca
Animalia	9	11	1	Notorynchus cepedianus OR Heptranchias pectorosus OR Heptranchias spilotus OR Notidanus ferox OR Notidanus medinae OR Notidanus wolniczkyi OR Notorhynchus borealis OR Notorhynchus indicus OR Notorynchus macdonaldi OR Notorynchus ocellatus OR Notorynchus maculatus
Animalia	2	7	1	Heptranchias perlo OR Heptranchias angio OR Heptranchias cinereus OR Heptranchias deani OR Notidanus cinereus pristiurus OR Squalus cinereus OR Squalus perlo
Animalia	56	2	1	Rhincodon typus OR Rhiniodon typus
Animalia	7	3	1	Orectolobus maculatus OR Squalus barbatus OR Squalus maculatus
Animalia	1	3	1	Sutorectus tentaculatus OR Crossorhinus tentaculatus OR Orectolobus tentaculatus
Animalia	3	4	1	Odontaspis ferox OR Carcharias ferox OR Odontaspis herbsti OR Squalus ferox
Animalia	37	9	4	Carcharias taurus OR Odontaspis taurus OR Carcharias taurus OR Eugomphodus griseus OR Eugomphodus taurus OR Odontaspis platensis OR Eugomphodus tricuspidatus OR Carcharias tricuspidatus
Animalia	3	2	1	Mitsukurina owstoni OR Scapanorhynchus owstoni
Animalia	6	4	1	Pseudocarcharias kamoharai OR Carcharias kamoharai OR Carcharias yangi OR Pseudocarcharias pelagicus
Animalia	71	3	1	Carcharodon carcharias OR Carcharodon albimors OR Squalus carcharias
Animalia	22	2	1	Cetorhinus maximus OR Squalus maximus
Animalia	9	4	1	Lamna nasus OR Lamna whitleyi OR Squalus nasus OR Lamna cornubicus
Animalia	21	5	1	Alopias vulpinus OR Alopias caudatus OR Alopias greyi OR Squalus vulpinus OR Vulpecula marina
Animalia	58	2	1	Isurus oxyrinchus OR Isurus glaucus
Animalia	3	2	1	Isurus paucus OR Isurus alatus
Animalia	33	2	1	Hemiscyllium ocellatum OR Squalus ocellatus
Animalia	49	6	2	Chiloscyllium plagiosum OR Hemiscyllium plagiosum OR Chiloscyllium plagiosum interruptum OR Scyllium ornatum OR Scyllium plagiosum OR Chiloscyllium caeruleopunctatum
Animalia	4	5	2	Chiloscyllium indicum OR Chiloscyllium colax OR Squalus indicus OR Lepidorhinus denticulatus OR Squalus denticulatus
Animalia	1	2	1	Parascyllium ferrugineum OR Parascyllium multimaculatum
Animalia	9	3	1	Stegostoma fasciatum OR Squalus fasciatus OR Squalus varius
Animalia	4	5	1	Nebrius ferrugineus OR Ginglymostoma ferrugineum OR Nebrius concolor OR Nebrius doldi OR Nebrodes concolor ogilbyi
Animalia	1	4	1	Apristurus laurussonii OR Scyllium laurussonii OR Apristurus maderensis OR Apristurus laurussoni
Animalia	1	2	1	Apristurus herklotsi OR Pentanchus herklotsi
Animalia	1	2	1	Apristurus microps OR Scylliorhinus microps
Animalia	14	3	1	Galeus melastomus OR Squalus prionurus OR Scyllium artedii
Animalia	2	4	1	Figaro boardmani OR Galeus boardmani OR Figaro boardmani socius OR Pristiurus boardmani
Animalia	1	2	1	Galeus sauteri OR Pristiurus sauteri
Animalia	404	2	1	Scyliorhinus canicula OR Squalus canicula
Animalia	39	2	1	Scyliorhinus stellaris OR Squalus stellaris
Animalia	29	3	1	Scyliorhinus torazame OR Catulus torazame OR Scyliorhinus rudis
Animalia	3	3	1	Schroederichthys chilensis OR Halaelurus chilensis OR Scyllium chilense
Animalia	5	3	1	Cephaloscyllium ventriosum OR Catulus uter OR Scyllium ventriosum
Animalia	4	2	1	Cephaloscyllium laticeps OR Scyllium laticeps
Animalia	1	2	1	Parmaturus pilosus OR Pristiurus hertwigi
Animalia	1	2	1	Pseudotriakis microdon OR Pseudotriakis acrales
Animalia	3	3	1	Asymbolus analis OR Halaelurus analis OR Scyllium anale
Animalia	2	3	1	Atelomycterus marmoratus OR Scyllium maculatum OR Scyllium marmoratum
Animalia	4	2	1	Haploblepharus edwardsii OR Scyllium edwardsii
Animalia	2	4	1	Poroderma africanum OR Squalus africanus OR Squalus striatus OR Squalus vittatus
Animalia	1	6	1	Poroderma pantherinum OR Poroderma marleyi OR Scyllium leopardinum OR Scyllium maeandrinum OR Scyllium pantherinum OR Scyllium variegatum
Animalia	13	7	1	Galeorhinus galeus OR Galeorhinus cyrano OR Galeorhinus vitaminicus OR Galeus molinae OR Notogaleus rhinophanes OR Squalus galeus OR Galeorhinus zyopterus
Animalia	50	11	2	Galeocerdo cuvier OR Galeocerdo cuvieri OR Carcharias fasciatus OR Carcharias hemprichii OR Galeocerdo obtusus OR Galeocerdo rayneri OR Galeocerdo tigrinus OR Galeus cepedianus OR Galeus maculatus OR Squalus arcticus OR Squalus cuvier
Animalia	23	3	1	Rhizoprionodon terraenovae OR Scoliodon terraenovae OR Squalus terraenovae
Animalia	7	3	1	Rhizoprionodon lalandii OR Carcharias lalandii OR Scoliodon intermedius
Animalia	2	2	1	Rhizoprionodon porosus OR Squalus porosus
Animalia	2	3	1	Rhizoprionodon longurio OR Carcharias longurio OR Scoliodon longurio
Animalia	16	12	1	Rhizoprionodon acutus OR Carcharias aaronis OR Carcharias acutus OR Carcharias crenidens OR Carcharias eumeces OR Carcharias sorrahkowa OR Carcharias walbeehmi OR Scoliodon longmani OR Scoliodon sorrahkowah OR Scoliodon vagatus OR Scoliodon walbeehmi OR Carcharias albomarginatus
Animalia	3	3	1	Rhizoprionodon taylori OR Physodon taylori OR Protozygaena taylori
Animalia	84	3	1	Mustelus canis OR Allomycter dissutus OR Squalus canis
Animalia	5	3	1	Mustelus henlei OR Rhinotriacis henlei OR Triakis henlei
Animalia	5	2	1	Mustelus asterias OR Squalus edentulus
Animalia	14	5	1	Mustelus mustelus OR Mustelus equestris OR Mustelus laevis OR Mustelus vulgaris OR Squalus mustelus
Animalia	3	2	1	Mustelus punctulatus OR Mustelus mediterraneus
Animalia	11	3	1	Mustelus antarcticus OR Emissola ganearum OR Emissola maugeana
Animalia	8	3	1	Mustelus griseus OR Cynias kanekonis OR Mustelus kanekonis
Animalia	2	3	1	Mustelus mento OR Mustelus abbotti OR Mustelus edulis
Animalia	18	7	1	Carcharhinus obscurus OR Carcharhinus iranzae OR Carcharhinus obscurella OR Carcharias macrurus OR Galeolamna eblis OR Galeolamna macrurus OR Squalus obscurus
Animalia	53	14	1	Carcharhinus leucas OR Carcharhinus azureus OR Carcharhinus nicaraguensis OR Carcharhinus vanrooyeni OR Carcharhinus zambezensis OR Carcharias azureus OR Carcharias leucas OR Carcharias spenceri OR Carcharias zambezensis OR Eulamia nicaraguensis OR Galeolamna bogimba OR Galeolamna greyi mckaili OR Squalus obtusus OR Squalus platyodon
Animalia	46	15	2	Carcharhinus plumbeus OR Carcharhinus milberti OR Carcharhinus japonicus OR Carcharias ceruleus OR Carcharias japonicus OR Carcharias latistomus OR Carcharias milberti OR Carcharias obtusirostris OR Carcharias stevensi OR Eulamia milberti OR Galeolamna dorsalis OR Galeolamna stevensi OR Lamna caudata OR Squalus caecchia OR Squalus plumbeus
Animalia	12	2	1	Carcharhinus acronotus OR Squalus acronotus
Animalia	1	3	1	Carcharhinus altimus OR Carcharhinus radamae OR Eulamia altima
Animalia	16	6	1	Carcharhinus falciformis OR Aprionodon sitankaiensis OR Carcharhinus atrodorsus OR Carcharhinus floridanus OR Carcharias falciformis OR Eulamia malpeloensis
Animalia	2	2	1	Carcharhinus menisorrah OR Carcharias menisorrah
Animalia	29	12	1	Carcharhinus limbatus OR Carcharhinus natator OR Carcharias aethlorus OR Carcharias ehrenbergi OR Carcharias limbatus OR Carcharias microps OR Carcharias muelleri OR Carcharias phorcys OR Carcharias pleurotaenia OR Gymnorhinus abbreviatus OR Gymnorrhinus abbreviatus OR Carcharias aethalorus
Animalia	8	7	1	Carcharhinus longimanus OR Carcharias insularum OR Carcharias obtusus OR Pterolamiops budkeri OR Pterolamiops magnipinnis OR Squalus longimanus OR Carcharhinus maou
Animalia	5	5	2	Carcharhinus springeri OR Carcharhinus perezi OR Carcharhinus perezii OR Eulamia springeri OR Platypodon perezii
Animalia	3	4	1	Carcharhinus porosus OR Carcharhinus cerdale OR Carcharias henlei OR Carcharias porosus
Animalia	4	10	1	Carcharhinus brachyurus OR Carcharias remotus OR Carcharhinus remotus OR Carcharhinus acarenatus OR Carcharhinus improvisus OR Carcharhinus remotoides OR Carcharhinus rochensis OR Carcharias brachyurus OR Carcharias lamiella OR Eulamia ahenea
Animalia	4	4	1	Carcharhinus albimarginatus OR Carcharhinus platyrhynchus OR Carcharias albimarginatus OR Eulamia platyrhynchus
Animalia	13	6	1	Carcharhinus amblyrhynchos OR Carcharias amblyrhynchos OR Carcharias nesiotes OR Galeolamna coongoola OR Galeolamna fowleri OR Galeolamna tufiensis
Animalia	23	6	1	Carcharhinus melanopterus OR Carcharias elegans OR Carcharias marianensis OR Carcharias melanopterus OR Carcharias playfairii OR Hypoprion playfairi
Animalia	1	4	1	Carcharias borneensis OR Carcharhinus sealei OR Carcharias sealei OR Platypodon coatesi
Animalia	2	5	1	Carcharhinus dussumieri OR Carcharias dussumieri OR Carcharias javanicus OR Carcharias malabaricus OR Carcharias tjutjot
Animalia	4	6	1	Carcharhinus amboinensis OR Carcharias amboinensis OR Carcharias brachyrhynchos OR Carcharias henlei OR Carchias henlei OR Triaenodon obtusus
Animalia	3	2	1	Carcharhinus cautus OR Galeolamna cautus
Animalia	6	6	1	Carcharhinus sorrah OR Carcharias bleekeri OR Carcharias sorrah OR Carcharias taeniatus OR Galeolamna isobel OR Squalus spallanzani
Animalia	1	2	1	Carcharias borneensis OR Carcharhinus borneensis
Animalia	1	2	1	Carcharhinus amblyrhynchoides OR Gillisqualus amblyrhynchoides
Animalia	8	8	1	Carcharhinus brevipinna OR Aprionodon brevipinna OR Aprionodon caparti OR Carcharias brevipinna OR Isogomphodon maculipinnis OR Longmania calamaria OR Uranga nasuta OR Carcharhinus maculipinnis
Animalia	1	4	1	Carcharhinus isodon OR Aprionodon isodon OR Aprionodon punctatus OR Carcharias isodon
Animalia	2	4	1	Carcharhinus signatus OR Hypoprion signatus OR Hypoprion bigelowi OR Hypoprion longirostris
Animalia	1	3	1	Carcharhinus macloti OR Carcharias macloti OR Hypoprion macloti
Animalia	86	8	1	Prionace glauca OR Carcharias gracilis OR Carcharias hirundinaceus OR Carcharias pugae OR Prionace mackiei OR Squalus caeruleus OR Squalus glaucus OR Thalassinus rondelettii
Animalia	45	4	1	Negaprion brevirostris OR Carcharias fronto OR Hypoprion brevirostris OR Negaprion fronto
Animalia	8	11	1	Negaprion acutidens OR Aprionodon acutidens OR Aprionodon acutidens queenslandicus OR Carcharias acutidens OR Carcharias forskalii OR Carcharias munzingeri OR Eulamia odontaspis OR Hemigaleops forsteri OR Mystidens innominatus OR Odontaspis madagascariensis OR Hemigaleops fosteri
Animalia	29	2	1	Triakis semifasciata OR Mustelus felis
Animalia	13	2	1	Triakis scyllium OR Hemigaleus pingi
Animalia	17	3	1	Triaenodon obesus OR Carcharias obesus OR Triaenodon apicalis
Animalia	4	2	1	Glyphis glyphis OR Carcharias glyphis
Animalia	4	5	1	Loxodon macrorhinus OR Carcharias dumerilii OR Scoliodon affinis OR Scoliodon ceylonensis OR Scoliodon jordani
Animalia	3	6	1	Scoliodon laticaudus OR Carcharias macrorhynchos OR Carcharias muelleri OR Carcharias palasoora OR Physodon muelleri OR Scoliodon palasoora
Animalia	44	3	1	Sphyrna tiburo OR Sphyrna vespertina OR Squalus tiburo
Animalia	22	3	1	Sphyrna zygaena OR Zygaena subarcuata OR Zygaena vulgaris
Animalia	55	7	1	Sphyrna lewini OR Cestracion leeuwenii OR Cestracion oceanica OR Sphyrna diplana OR Zygaena erythraea OR Zygaena indica OR Zygaena lewini
Animalia	5	4	1	Sphyrna mokarran OR Sphyrna ligo OR Zygaena dissimilis OR Zygaena mokarran
Animalia	4	3	1	Sphyrna tudes OR Sphyrna bigelowi OR Zygaena tudes
Animalia	4	2	1	Eusphyra blochii OR Zygaena blochii
Animalia	1	4	1	Furgaleus macki OR Fur macki OR Fur ventralis OR Furgaleus ventralis
Animalia	2	2	1	Hemitriakis japanica OR Galeus japanicus
Animalia	6	3	1	Iago omanensis OR Eugaleus omanensis OR Galeorhinus omanensis
Animalia	1	2	1	Eridacnis radcliffei OR Proscyllium alcocki
Animalia	3	3	1	Hemigaleus microstoma OR Hemigaleus machlani OR Negogaleus brachygnathus
Animalia	1	7	1	Hemipristis elongatus OR Carcharias ellioti OR Dirrhizodon elongatus OR Hemipristis pingali OR Heterogaleus ghardaguensis OR Paragaleus acutiventris OR Heterogaleus ghardaqensis
Animalia	2	3	1	Paragaleus tengi OR Negogaleus longicaudatus OR Negogaleus tengi
Animalia	14	2	1	Somniosus microcephalus OR Squalus microcephalus
Animalia	655	4	1	Squalus acanthias OR Squalus fernandinus OR Koinga kirki OR Squalus tasmaniensis
Animalia	12	3	1	Squalus suckleyi OR Acanthias suckleyi OR Spinax suckleyi
Animalia	3	4	2	Squalus blainville OR Squalus blainvillei OR Acanthias blainville OR Acanthias blainvillei
Animalia	5	2	1	Squalus megalops OR Squalus probatovi
Animalia	6	2	1	Centrophorus granulosus OR Squalus granulosus
Animalia	13	2	1	Centrophorus squamosus OR Squalus squamosus
Animalia	2	2	1	Centrophorus uyato OR Squalus uyato
Animalia	1	2	1	Centrophorus acus OR Centrophorus steindachneri
Animalia	1	3	1	Centrophorus moluccensis OR Atractophorus armatus OR Centrophorus scalpratus
Animalia	5	5	1	Dalatias licha OR Squalus americanus OR Squalus licha OR Scymnorhinus lichi OR Scymnorhinus lichia
Animalia	1	3	1	Etmopterus pusillus OR Centrina nigra OR Etmopterus frontimaculatus
Animalia	3	2	1	Etmopterus lucifer OR Etmopterus abernethyi
Animalia	26	4	1	Etmopterus spinax OR Etmopterus aculeatus OR Squalus niger OR Squalus spinax
Animalia	2	4	1	Isistius brasiliensis OR Scymnus brasiliensis OR Scymnus torquatus OR Squalus fulgens
Animalia	3	5	1	Oxynotus centrina OR Centrina oxynotus OR Centrina salviani OR Centrina vulpecula OR Squalus centrina
Animalia	5	2	1	Centroscyllium fabricii OR Spinax fabricii
Animalia	1	3	1	Echinorhinus brucus OR Echinorhinus spinosus OR Squalus spinosus
Animalia	4	5	1	Centroscymnus crepidater OR Centrophorus crepidater OR Centrophorus jonssonii OR Centrophorus rossi OR Centroscymnus furvescens
Animalia	2	3	2	Centroscymnus owstonii OR Centroscymnus owstoni OR Centroscymnus cryptacanthus
Animalia	9	4	1	Deania calcea OR Acanthidium calceus OR Deania eglantina OR Deania calceus
Animalia	1	2	1	Deania profundorum OR Nasisqualus profundorum
Animalia	1	4	1	Zameus squamulosus OR Scymnodon squamulosus OR Centrophorus squamulosus OR Centroscymnus squamulosus
Animalia	5	2	1	Squatina californica OR Squatina armata
Animalia	5	4	1	Squatina squatina OR Squalus squatina OR Squatina angelus OR Squatina vulgaris
Animalia	7	4	2	Squatina argentina OR Squatina guggenheim OR Rhina argentina OR Squatina punctata
Animalia	10	2	1	Torpedo torpedo OR Raja torpedo
Animalia	31	2	1	Narcine brasiliensis OR Torpedo brasiliensis
Animalia	4	2	1	Bathyraja aleutica OR Raja aleutica
Animalia	1	4	1	Bathyraja interrupta OR Raja kincaidi OR Raja interrupta OR Rhinoraja interrupta
Animalia	4	4	1	Bathyraja parmifera OR Raja rosispinis OR Raja parmifera OR Bathyraja rosispinis
Animalia	1	2	1	Bathyraja trachura OR Raja trachura
Animalia	2	2	1	Dasyatis say OR Raja say
Animalia	1	2	1	Dasyatis lata OR Dasyatis latus
Animalia	26	3	1	Aetobatus narinari OR Raja narinari OR Aetobatis narinari
Animalia	9	2	2	Myliobatis californica OR Myliobatis californicus
Animalia	24	2	2	Manta birostris OR Manta alfredi
Animalia	3	2	1	Mobula hypostoma OR Mobula olfersii
Animalia	11	3	2	Mobula japanica OR Mobula japonica OR Cephaloptera japanica
Animalia	2	2	1	Mobula thurstoni OR Mobula lucasana
Animalia	38	2	2	Erpetoichthys calabaricus OR Calamoichthys calabaricus
Animalia	32	3	1	Acipenser gueldenstaedtii OR Acipenser gueldenstaedtii colchica OR Acipenser gueldenstaedtii gueldenstaedtii
Animalia	32	3	1	Lepisosteus oculatus OR Lepisosteus productus OR Cylindrosteus productus
Animalia	9	4	1	Megalops atlanticus OR Tarpon atlanticus OR Clupea gigantea OR Clupea thrissoides
Animalia	1210	2	2	Anguilla anguilla OR Anguilla vulgaris
Animalia	14	2	1	Anguilla bicolor OR Muraena halmaherensis
Animalia	365	2	1	Anguilla japonica OR Muraena pekinensis
Animalia	27	2	1	Anguilla marmorata OR Muraena manillensis
Animalia	3	4	1	Gymnomuraena zebra OR Echidna zebra OR Gymnothorax zebra OR Muraena molendinaris
Animalia	2	4	1	Echidna nebulosa OR Gymnothorax boschii OR Muraena auloptera OR Muraena echidna
Animalia	3	2	1	Gymnothorax moringa OR Muraena moringa
Animalia	1	3	1	Gymnothorax vicinus OR Lycodontis vicinus OR Murenophis vicina
Animalia	1	5	1	Gymnothorax pictus OR Gymnothorax hilonis OR Siderea picta OR Muraena atomaria OR Muraena erythroptera
Animalia	1	2	1	Gymnothorax eurostus OR Gymnothorax wakanourae
Animalia	10	2	1	Gymnothorax javanicus OR Gymnothorax mindanoensis
Animalia	3	3	1	Gymnothorax kidako OR Gymnothorax mucifer OR Muraena similis
Animalia	1	2	1	Gymnothorax miliaris OR Muraena miliaris
Animalia	12	2	1	Muraena helena OR Muraena australiae
Animalia	1	5	1	Enchelynassa canina OR Gymnothorax canina OR Enchelycore canina OR Gymnothorax caninus OR Muraena canina
Animalia	3	2	1	Conger cinereus OR Veternio verrens
Animalia	48	2	1	Conger conger OR Muraena conger
Animalia	4	5	1	Ariosoma balearicum OR Muraena balearica OR Ariosoma impressa OR Ariosoma acuta OR Ophisoma acuta
Animalia	1	3	1	Paraconger caudilimbatus OR Conger harringtonensis OR Leptocephalus harringtonensis
Animalia	1	3	1	Myrichthys ocellatus OR Myrichthys oculatus OR Ophichthus ocellatus
Animalia	2	2	1	Myrophis punctatus OR Mystriophis punctitus
Animalia	1	3	1	Muraenichthys gymnopterus OR Muraenichthys hattae OR Muraena gymnopterus
Animalia	2	2	1	Ophisurus serpens OR Muraena serpens
Animalia	2	3	1	Histiobranchus bathybius OR Histiobranchus infernalis OR Synaphobranchus bathybius
Animalia	4	2	1	Simenchelys parasiticus OR Simenchelys parasitica
Animalia	1	5	1	Nemichthys scolopaceus OR Nemichthys avocetta OR Leptorhynchus leuchtenbergi OR Paravocettinops trilinearis OR Nematoprora polygonifera
Animalia	1	3	1	Echelus myrus OR Muraena myrus OR Echelus punctatus
Animalia	1	3	1	Eurypharynx pelecanoides OR Gastrostomus bairdii OR Gastrostomus pacificus
Animalia	6	4	1	Halosauropsis macrochir OR Halosaurus macrochir OR Halosaurus goodei OR Halosaurus niger
Animalia	1	8	1	Polyacanthonotus challengeri OR Polyacanthonotus altus OR Polyacanthonotus longus OR Macdonaldia challengeri OR Macdonaldia alta OR Macdonaldia longa OR Macdonaldia africana OR Polyacanthonotus africanus
Animalia	1	5	1	Polyacanthonotus rissoanus OR Notacanthus rissoanus OR Polyacanthonotus rostrata OR Macdonaldia rostrata OR Notacanthus rostratus
Animalia	1	3	1	Notacanthus chemnitzii OR Notacanthus nasus OR Notacanthus chemnitzi
Animalia	9	2	2	Alosa aestivalis OR Pomolobus aestivalis
Animalia	1	2	1	Alosa chrysochloris OR Pomolobus chrysochloris
Animalia	12	2	1	Alosa alosa OR Clupea alosa
Animalia	36	2	2	Sardinops sagax OR Sardinops caeruleus
Animalia	6	4	2	Etrumeus teres OR Etrumeus sadina OR Etrumeus acuminatus OR Clupea sadina
Animalia	1	4	1	Opisthonema oglinum OR Opisthonema captivai OR Opisthonema oglinum oglinum OR Opisthonema oglinum captivai
Animalia	3	2	1	Harengula jaguana OR Harengula pensacolae
Animalia	35	2	1	Sardinella aurita OR Sardinella anchovia
Animalia	55	5	4	Sprattus sprattus OR Clupea sprattus OR Sprattus sprattus phalericus OR Sprattus sprattus phalerica
Animalia	1	6	1	Anodontostoma chacunda OR Anodontostoma chanpole OR Dorosoma chacunda OR Clupanodon chanpole OR Anodontostoma hasseltii OR Gonostoma javanicum
Animalia	5	5	1	Nematalosa erebi OR Chatoessus horni OR Chatoessus richardsoni OR Fluvialosa erebi OR Nematalosa elongata
Animalia	2	4	1	Nematalosa nasus OR Chatoessus chrysopterus OR Clupanodon nasica OR Dorosoma nasus
Animalia	1	4	1	Clupanodon thrissa OR Chatoessus maculatus OR Clupanodon haihoensis OR Clupea triza
Animalia	95	4	4	Sardina pilchardus OR Clupea pilchardus OR Clupea pilchardus
Animalia	4	2	1	Clupeonella cultriventris OR Clupeonella delicatula
Animalia	1	5	1	Dussumieria acuta OR Dussumieria hasseltii OR Dussumiera acuta OR Etrumeus albulina OR Dussumieria hasselti
Animalia	2	2	1	Herklotsichthys quadrimaculatus OR Clupea mauritiana
Animalia	18	2	1	Engraulis mordax OR Engraulis nanus
Animalia	71	4	2	Engraulis encrasicolus OR Engraulis encrasicolus OR Clupea encrasicolus OR Engraulis capensis
Animalia	4	6	1	Engraulis australis OR Engraulis antarcticus OR Engraulis encrasicholus antipodum OR Engraulis australis fraseri OR Engraulis australis antipodum OR Engraulis australis australis
Animalia	36	3	1	Engraulis japonicus OR Spratelloides japonicus OR Stolephorus celebicus
Animalia	1	2	1	Lycengraulis grossidens OR Lycengraulis schroederi
Animalia	6	2	1	Stolephorus indicus OR Engraulis indicus
Animalia	3	4	2	Encrasicholina heteroloba OR Stolephorus heterolobus OR Anchoviella heteroloba OR Stolephorus pseudoheterolobus
Animalia	3	2	1	Chirocentrus dorab OR Chirocentrus hypselosoma
Animalia	16	2	1	Osteoglossum bicirrhosum OR Ischnosoma bicirrhosum
Animalia	7	2	1	Hiodon tergisus OR Hiodon selenops
Animalia	3	2	1	Xenomystus nigri OR Notopterus nigri
Animalia	128	3	1	Gnathonemus petersii OR Mormyrus petersii OR Gnathonemus brevicaudatus
Animalia	16	2	1	Coregonus autumnalis OR Salmo autumnalis
Animalia	4	2	1	Coregonus sardinella OR Coregonus sardinella sardinella
Animalia	127	2	1	Coregonus lavaretus OR Salmo lavaretus
Animalia	1	3	1	Coregonus oxyrinchus OR Coregonus lavaretus oxyrinchus OR Salmo oxyrinchus
Animalia	54	3	1	Coregonus albula OR Coregonus sardinella marisalbi OR Salmo albula
Animalia	222	2	2	Oncorhynchus masou OR Oncorhynchus rhodurus
Animalia	2	3	1	Oncorhynchus gilae apache OR Oncorhynchus apache OR Salmo apache
Animalia	66	3	2	Oncorhynchus clarkii OR Oncorhynchus clarki OR Salmo clarkii
Animalia	2	3	1	Oncorhynchus gilae OR Salmo gilae OR Oncorhynchus gilae gilae
Animalia	5	3	2	Salmo aguabonita OR Oncorhynchus mykiss aguabonita OR Oncorhynchus aguabonita
Animalia	7163	6	4	Oncorhynchus mykiss OR Salmo mykiss OR Onchorynchus mykiss OR Salmo gibbsii OR Oncorhynchus mykiss gibbsi
Animalia	16	2	1	Hypomesus transpacificus OR Hypomesus transpacificus transpacificus
Animalia	9	2	1	Hypomesus nipponensis OR Hypomesus transpacificus nipponensis
Animalia	54	2	1	Mallotus villosus OR Osmerus villosus
Animalia	27	2	1	Osmerus eperlanus OR Salmo eperlanus
Animalia	70	3	1	Osmerus mordax OR Atherina mordax OR Osmerus spectrum
Animalia	3	2	1	Argentina silus OR Salmo silus
Animalia	2	2	1	Dolichopteryx longipes OR Aulostoma longipes
Animalia	1	2	1	Rhynchohyalus natalensis OR Hyalorhynchus natalensis
Animalia	2	2	1	Retropinna retropinna OR Retropinna lacustris
Animalia	30	2	1	Esox masquinongy OR Esox ohiensis
Animalia	10	5	1	Umbra pygmaea OR Fundulus fuscus OR Leuciscus pygmaeus OR Melanura annulata OR Umbra limi pygmaea
Animalia	16	4	1	Umbra limi OR Hydrargyra atricauda OR Hydrargyra fusca OR Hydrargira limi
Animalia	3	3	1	Gonostoma elongatum OR Sigmops elongatus OR Sigmops elongatum
Animalia	2	3	1	Argyropelecus aculeatus OR Argyropelecus amabilis OR Sternoptychides amabilis
Animalia	3	2	1	Argyropelecus hemigymnus OR Argyropelecus heathi
Animalia	1	2	1	Leptostomias gladiator OR Leptostomias ramosus
Animalia	1	2	1	Xenodermichthys copei OR Xenodermichthys socialis
Animalia	1	2	1	Synodus foetens OR Salmo foetens
Animalia	1	2	1	Synodus saurus OR Salmo saurus
Animalia	1	2	1	Synodus synodus OR Esox synodus
Animalia	2	2	1	Synodus variegatus OR Synodus englemani
Animalia	12	2	1	Saurida tumbil OR Salmo tumbil
Animalia	17	2	1	Saurida undosquamis OR Saurus undosquamis
Animalia	4	2	1	Trachinocephalus myops OR Salmo myops
Animalia	4	2	1	Chlorophthalmus agassizi OR Pelopsia candida
Animalia	1	2	1	Bathypterois phenax OR Bathypterois atricolor phenax
Animalia	2	4	2	Bathypterois dubius OR Bathypterois mediterraneus OR Bathypterois mediterraneus mediterraneus OR Bathypterois mediterraneus algeriensis
Animalia	1	5	1	Alepisaurus ferox OR Alepisaurus richardsonii OR Alepisaurus aesculapius OR Alepisaurus altivelis OR Alepisaurus borealis
Animalia	1	2	1	Benthalbella dentata OR Neoscopelarchoides dentatus
Animalia	1	7	1	Scopelarchus analis OR Scopelarchus sagax OR Scopelarchus beebei OR Scopelarchus candelops OR Scopelarchus perarmatus OR Odontostomus perarmatus OR Dissomma anale
Animalia	2	3	1	Ceratoscopelus maderensis OR Scopelus maderensis OR Lampanyctus maderensis
Animalia	2	2	1	Diaphus theta OR Aethoprora theta
Animalia	1	2	1	Diaphus garmani OR Aethoprora garmani
Animalia	5	2	1	Lampanyctus crocodilus OR Gasteropelecus crocodilus
Animalia	3	3	2	Stenobrachius leucopsarus OR Lampanyctus leucopsarus OR Lampanyctus beringensis
Animalia	3	2	1	Myctophum punctatum OR Myctophum humboldti
Animalia	2	2	1	Notolychnus valdiviae OR Myctophum valdiviae
Animalia	1	2	1	Lepidophanes guentheri OR Lampanyctus guentheri
Animalia	4	3	1	Triphoturus mexicanus OR Triphoturus oculeum OR Triphoturus oculeus
Animalia	2	2	1	Bathysaurus ferox OR Bathysaurus agassizii
Animalia	69	3	1	Chanos chanos OR Chanos aldrovandi OR Chanos orientalis
Animalia	123	2	1	Astyanax mexicanus OR Astyanax fasciatus mexicanus
Animalia	68	2	1	Astyanax fasciatus OR Astyanax fasciatus fasciatus
Animalia	25	2	1	Astyanax bimaculatus OR Salmo bimaculatus
Animalia	1	3	1	Exodon paradoxus OR Epicyrtus paradoxus OR Hystricodon paradoxus
Animalia	1	2	1	Hyphessobrycon bentosi OR Hyphessobrycon bentosi bentosi
Animalia	15	3	1	Hoplerythrinus unitaeniatus OR Hoperythrinus unitaeniatus OR Erythrinus unitaeniatus
Animalia	18	2	1	Gymnocorymbus ternetzi OR Tetragonopterus ternetzi
Animalia	1	3	1	Gymnocorymbus thayeri OR Moenkhausia bondi OR Phenacogaster bondi
Animalia	4	3	1	Corynopoma riisei OR Stevardia riisei OR Corynopoma veedonii
Animalia	1	2	1	Tetragonopterus argenteus OR Salmo saua
Animalia	2	3	1	Tetragonopterus chalceus OR Coregonus amboinensis OR Tetragonopterus schomburgkii
Animalia	1	3	1	Hasemania nana OR Hasemania marginata OR Hemigrammus nanus
Animalia	3	2	1	Hemigrammus erythrozonus OR Hemigrammus erthrozonus
Animalia	6	2	1	Moenkhausia sanctaefilomenae OR Tetragonopterus sanctaefilomenae
Animalia	1	2	1	Aphyocharax alburnus OR Chirodon alburnus
Animalia	1	2	1	Aphyocharax anisitsi OR Aphyocharax rubropinnis
Animalia	1	2	1	Triportheus angulatus OR Chalceus angulatus
Animalia	11	2	2	Paracheirodon axelrodi OR Cheirodon axelrodi
Animalia	1	2	1	Hyphessobrycon simulans OR Paracheirodon simulans
Animalia	21	2	2	Paracheirodon innesi OR Hyphessobrycon innesi
Animalia	10	2	1	Erythrinus erythrinus OR Synodus erythrinus
Animalia	3	3	1	Nannostomus eques OR Nannobrycon eques OR Poecilobrycon auratus
Animalia	3	5	1	Nannostomus unifasciatus OR Nannostomus ocellatus OR Nannobrycon unifasciatus OR Poecilobrycon ocellatus OR Poecilobrycon unifasciatus
Animalia	4	2	1	Carnegiella strigata OR Gasteropelecus strigatus
Animalia	1	4	1	Gasteropelecus sternicla OR Clupea sternicla OR Gasteropelecus coronatus OR Salmo gasteropelecus
Animalia	4	3	1	Thoracocharax stellatus OR Gasteropelecus stellatus OR Salmo pectoralis
Animalia	3	2	1	Chilodus punctatus OR Chaenotropus punctatus
Animalia	5	3	1	Semaprochilodus taeniurus OR Curimatus taeniurus OR Prochilodus taeniurus
Animalia	2	5	1	Leporinus fasciatus OR Chalceus fasciatus OR Salmo fasciatus OR Salmo timbure OR Leporinus fasciatus altipinnis
Animalia	1	2	1	Leporinus striatus OR Salmo tiririca
Animalia	1	6	1	Abramites hypselonotus OR Abramites microcephalus OR Leporinus hypselonotus OR Abramites hypselonotus hypselonotus OR Abramites hypselonotus ternetzi OR Abramites solarii
Animalia	2	2	1	Metynnis hypsauchen OR Myletes hypsauchen
Animalia	2	4	1	Myleus rubripinnis OR Myloplus rubripinnis OR Myleus rubripinnis rubripinnis OR Myleus rubripinnis luna
Animalia	9	5	1	Serrasalmus rhombeus OR Salmo rhombeus OR Serrasalmus niger OR Serrasalmus paraense OR Pygocentrus niger
Animalia	11	3	1	Serrasalmus spilopleura OR Pygocentrus dulcis OR Serrasalmus aesopus
Animalia	3	2	1	Serrasalmus maculatus OR Pygocentrus melanurus
Animalia	1	3	1	Brycinus imberi OR Alestes imbera OR Alestes imberi
Animalia	1	3	1	Brycinus longipinnis OR Alestes longipinnis OR Bryconalestes longipinnis
Animalia	2	3	1	Micralestes acutidens OR Alestes acutidens OR Brachyalestes acutidens
Animalia	2	4	1	Phenacogrammus interruptus OR Alestopetersius interruptus OR Hemigrammalestes interruptus OR Micralestes interruptus
Animalia	71	9	1	Gymnotus carapo OR Carapus fasciatus OR Giton fasciatus OR Gymnotus brachiurus OR Gymnotus carapus OR Gymnotus fasciatus OR Gymnotus putaol OR Sternopygus carapo OR Sternopygus carapus
Animalia	485	4	1	Electrophorus electricus OR Electrophorus multivalvulus OR Gymnotus electricus OR Gymnotus regius
Animalia	55	3	2	Apteronotus albifrons OR Sternarchus albifrons OR Sternarchus maximilliani
Animalia	41	2	1	Eigenmannia virescens OR Sternarchus virescens
Animalia	3	4	1	Steatogenys elegans OR Brachyramphichthys elegans OR Rhamphichthys elegans OR Brachyhypopomus elegans
Animalia	2317	2	2	Carassius auratus OR Cyprinus auratus
Animalia	260	3	1	Carassius carassius OR Carassius vulgaris OR Cyprinus carassius
Animalia	7	2	1	Hybognathus amarus OR Hybognathus nuchalis amarus
Animalia	49	2	1	Notemigonus crysoleucas OR Notemigonus crysoleucas crysoleucas
Animalia	11	2	1	Rhinichthys atratulus OR Rhinichthys atratulus atratulus
Animalia	22	3	1	Notropis hudsonius OR Notropis hudsonius amarus OR Notropis hudsonius hudsonius
Animalia	3	2	1	Notropis stramineus OR Notropis ludibundus
Animalia	1	2	1	Notropis albeolus OR Notropis blennius
Animalia	2	2	1	Notropis harperi OR Hybopsis harperi
Animalia	2	2	1	Notropis nubilus OR Notropis nubilis
Animalia	1	3	1	Hybopsis amblops OR Notropis amblops OR Hybopsis gracilis
Animalia	1	2	1	Ericymba buccata OR Notropis buccatus
Animalia	301	2	1	Ctenopharyngodon idella OR Leuciscus idella
Animalia	1	2	1	Gila intermedia OR Gila robusta intermedia
Animalia	4	6	2	Hesperoleucus symmetricus OR Lavinia symmetricus OR Lavinia symmetricus mitrulus OR Lavinia symmetricus navarroensis OR Lavinia symmetricus parvipinnis OR Lavinia symmetricus subditus
Animalia	52	5	4	Leuciscus idus OR Idus idus OR Idus melanotus OR Cyprinus idus
Animalia	118	2	1	Phoxinus phoxinus OR Cyprinus phoxinus
Animalia	23	2	1	Rhodeus sericeus OR Rhodeus sericeus sericeus
Animalia	30	3	2	Rhodeus amarus OR Rhodeus sericeus amarus OR Cyprinus amarus
Animalia	48	2	1	Scardinius erythrophthalmus OR Notemigonus crysoleucas roseus
Animalia	19	2	1	Puntius ticto OR Barbus ticto
Animalia	65	2	2	Gobio gobio OR Cyprinus gobio
Animalia	28	3	2	Blicca bjoerkna OR Abramis bjoerkna OR Blicca intermedia
Animalia	49	3	1	Alburnus alburnus OR Alburnus charusini OR Alburnus striatus
Animalia	181	4	1	Abramis brama OR Cyprinus brama OR Abramidopsis leuckartii OR Abramis leuckartii
Animalia	8	2	1	Labeo calbasu OR Morulius calbasu
Animalia	6	2	1	Labeo umbratus OR Abrostomus umbratus
Animalia	2	2	2	Labeo chrysophekadion OR Morulius chrysophekadion
Animalia	135	3	1	Hypophthalmichthys molitrix OR Hypophthalmichthys microlepis OR Abramocephalus microlepis
Animalia	4710	3	2	Danio rerio OR Brachydanio rerio OR Cyprinus rerio
Animalia	3	3	1	Puntius semifasciolatus OR Barbus semifasciolatus OR Puntius semifaciolatus
Animalia	67	2	2	Puntius conchonius OR Barbus conchonius
Animalia	2	2	2	Cyclocheilichthys apogon OR Barbus apogon
Animalia	16	2	1	Leucaspius delineatus OR Squalius delineatus
Animalia	3	2	1	Osteochilus hasseltii OR Rohita hasseltii
Animalia	400	5	2	Rutilus rutilus OR Leuciscus rutilus OR Ritulus ritulus OR Abramidopsis leuckartii OR Abramis leuckartii
Animalia	1	2	1	Notropis analostanus OR Cyprinella analostana
Animalia	1	2	1	Cyprinella callisema OR Notropis callisema
Animalia	2	2	1	Cyprinella camura OR Notropis camurus
Animalia	2	2	1	Cyprinella galactura OR Notropis galacturus
Animalia	1	2	1	Cyprinella gibbsi OR Notropis gibbsi
Animalia	1	2	1	Hybopsis labrosa OR Cyprinella labrosa
Animalia	18	4	2	Cyprinella lutrensis OR Notropis lutrensis OR Leuciscus lutrensis OR Cyprinella lutrensis blairi
Animalia	1	2	1	Cyprinella proserpina OR Notropis proserpinus
Animalia	3	3	2	Cyprinella spiloptera OR Notropis spilopterus OR Notropis spilopterus spilopterus
Animalia	1	4	1	Cyprinella trichroistia OR Notropis trichroistia OR Abramis trichroistius OR Notropis trichroistius
Animalia	5	2	1	Cyprinella venusta OR Notropis venustus
Animalia	1	2	1	Erimystax cahni OR Hybopsis cahni
Animalia	1	2	1	Notropis cerasinus OR Luxilus cerasinus
Animalia	2	2	1	Luxilus chrysocephalus OR Notropis chrysocephalus
Animalia	9	2	2	Luxilus cornutus OR Notropis cornutus
Animalia	1	2	1	Notropis pilsbryi OR Luxilus pilsbryi
Animalia	1	3	1	Luxilus zonatus OR Notropis zonatus OR Abramis zonatus
Animalia	2	2	2	Macrhybopsis aestivalis OR Hybopsis aestivalis
Animalia	2	2	2	Macrhybopsis gelida OR Hybopsis gelida
Animalia	5	3	2	Margariscus margarita OR Semotilus margarita OR Semotilus marginata
Animalia	3	2	1	Gyrinocheilus aymonieri OR Psilorhynchus aymonieri
Animalia	1	2	1	Catostomus columbianus OR Catostomus syncheilus
Animalia	7	2	2	Catostomus clarkii OR Catostomus clarki
Animalia	5	2	1	Catostomus discobolus OR Catostomus discobolus yarrowi
Animalia	4	4	1	Carpiodes cyprinus OR Carpiodes cyprinus cyprinus OR Carpiodes forbesi OR Carpiodes cyprinus forbesi
Animalia	7	2	1	Erimyzon sucetta OR Erimyzon sucetta sucetta
Animalia	3	3	1	Erimyzon oblongus OR Erimyzon oblongus oblongus OR Erimyzon sucetta oblongus
Animalia	8	2	1	Moxostoma macrolepidotum OR Moxostoma macrolepidotum macrolepidotum
Animalia	1	2	1	Moxostoma robustum OR Scartomyzon robustus
Animalia	3	3	1	Deltistes luxatus OR Catostomus luxatus OR Chasmistes luxatus
Animalia	5	2	2	Lepidocephalichthys guntea OR Lepidocephalus guntea
Animalia	978	2	1	Ictalurus punctatus OR Silurus punctatus
Animalia	8	2	2	Ameiurus catus OR Ictalurus catus
Animalia	74	2	2	Ameiurus melas OR Ictalurus melas
Animalia	8	2	2	Ameiurus natalis OR Ictalurus natalis
Animalia	164	2	2	Ameiurus nebulosus OR Ictalurus nebulosus
Animalia	1	2	1	Ictalurus platycephalus OR Ameiurus platycephalus
Animalia	48	2	1	Mystus vittatus OR Silurus vittatus
Animalia	1	2	1	Leiocassis micropogon OR Bagrus micropogon
Animalia	12	2	1	Kryptopterus bicirrhis OR Silurus bicirrhis
Animalia	14	2	1	Ompok bimaculatus OR Silurus bimaculatus
Animalia	6	2	1	Schilbe mystus OR Silurus mystus
Animalia	412	2	1	Clarias batrachus OR Silurus batrachus
Animalia	475	2	2	Clarias gariepinus OR Clarias lazera
Animalia	19	2	1	Malapterurus electricus OR Silurus electricus
Animalia	1	2	1	Doras spinosissimus OR Acanthodoras spinosissimus
Animalia	5	2	1	Platydoras costatus OR Silurus costatus
Animalia	20	2	2	Plotosus lineatus OR Plotosus anguillaris
Animalia	18	3	1	Pseudoplatystoma fasciatum OR Platystoma fasciatum OR Silurus fasciatus
Animalia	11	2	1	Sorubim lima OR Platystoma lima
Animalia	14	2	1	Corydoras aeneus OR Hoplosternum aeneum
Animalia	23	3	1	Corydoras paleatus OR Callichthys paleatus OR Corydoras marmoratus
Animalia	1	2	1	Dianema urostriatum OR Decapogon urostriatum
Animalia	5	2	1	Hypostomus punctatus OR Plecostomus punctatus
Animalia	2	3	1	Panaque nigrolineatus OR Cochliodon nigrolineatus OR Chaetostomus nigrolineatus
Animalia	1	3	1	Liposarcus multiradiatus OR Pterygoplichthys multiradiatus OR Ancistrus multiradiatus
Animalia	1	3	1	Lepadogaster lepadogaster OR Lepadogaster zebrinus OR Lepadogaster lepadogaster lepadogaster
Animalia	3	2	1	Lophiomus setigerus OR Lophiomus laticeps
Animalia	1	9	1	Antennarius striatus OR Antennarius fuliginosus OR Antennarius nuttingii OR Antennarius scaber OR Phrynelox nuttingii OR Phrynelox scaber OR Phrynelox cunninghami OR Antennarius cunninghami OR Phrynelox tridens
Animalia	1	3	1	Halieutichthys aculeatus OR Halieutichthys caribbaeus OR Halieutichthys smithii
Animalia	8	2	1	Mora moro OR Mora pacifica
Animalia	2	3	2	Halargyreus johnsonii OR Halargyreus johnsoni OR Halargyreus affinis
Animalia	30	2	1	Gadus macrocephalus OR Gadus morhua maris-albi
Animalia	4	2	2	Enchelyopus cimbrius OR Rhinonemus cimbrius
Animalia	1	2	1	Gaidropsarus argentatus OR Onogadus argentatus
Animalia	1	2	1	Merluccius albidus OR Merluccius magnoculus
Animalia	2	2	1	Lepophidium profundorum OR Lepophidium cervinum
Animalia	4	3	1	Cataetyx laticeps OR Cataetyx memoriabilis OR Cataetyx memorabilis
Animalia	18	2	1	Genypterus blacodes OR Genypterus microstomus
Animalia	5	3	1	Carapus acus OR Carapus birpex OR Carapus cuspis
Animalia	1	3	1	Carapus mourlani OR Carapus pindae OR Carapus variegatus
Animalia	2	3	1	Encheliophis gracilis OR Carapus houlti OR Jordanicus gracilis
Animalia	1	3	1	Lycodes reticulatus OR Lycodes reticulatus macrocephalus OR Lycodes reticulatus reticulatus
Animalia	5	2	1	Coryphaenoides acrolepis OR Coryphaenoides firmisquamis
Animalia	1	2	1	Coryphaenoides cinereus OR Macrourus cinereus
Animalia	1	2	1	Coryphaenoides zaniophorus OR Coryphaenoides colon
Animalia	11	4	1	Coryphaenoides armatus OR Coryphaenoides cyclolepis OR Coryphaenoides suborbitalis OR Nematonurus armatus
Animalia	4	5	1	Coelorhynchus coelorhynchus OR Caelorinchus caelorhincus OR Caelorinchus coelorhincus OR Lepidoleprus coelorhincus OR Coelorinchus coelorhinchus
Animalia	2	2	1	Gadomus arcuatus OR Bathygadus arcuatus
Animalia	1	2	1	Gadomus longifilis OR Bathygadus longifilis
Animalia	2	2	1	Malacocephalus occidentalis OR Ventrifossa occidentalis
Animalia	1	2	1	Squalogadus modificatus OR Squalogadus intermedius
Animalia	6	2	2	Albatrossia pectoralis OR Coryphaenoides pectoralis
Animalia	1	2	1	Cheilopogon nigricans OR Cypselurus nigricans
Animalia	2	4	1	Hyporhamphus dussumieri OR Hemiramphus laticeps OR Hyporhamphus laticeps OR Hemirhamphus laticeps
Animalia	2	2	1	Euleptorhamphus viridis OR Euleptorhamphus longirostris
Animalia	1	2	1	Hirundichthys speculiger OR Cypselurus speculiger
Animalia	7	3	1	Strongylura marina OR Tylosaurus marinus OR Tylosurus marinus
Animalia	1	2	1	Strongylura timucu OR Tylosurus euryops
Animalia	4	2	2	Strongylura strongylura OR Tylosurus strongylurus
Animalia	2	2	1	Strongylura leiura OR Tylosurus leiurus
Animalia	1	3	1	Strongylura anastomella OR Ablennes anastomera OR Ablennes anastomella
Animalia	3	3	1	Tylosurus acus OR Strongylura appendiculata OR Thalassosteus appendiculatus
Animalia	17	4	1	Xenentodon cancila OR Belone cancila OR Esox cancila OR Malstemcembalus cancila
Animalia	5	2	1	Scomberesox saurus OR Scomberesox forsteri
Animalia	4	2	1	Oryzias celebensis OR Haplochilus celebensis
Animalia	1	2	1	Fundulus confluentus OR Fundulus ocellaris
Animalia	831	2	1	Fundulus heteroclitus OR Cobitis macrolepidota
Animalia	56	2	2	Rivulus marmoratus OR Rivulus ocellatus
Animalia	11	2	1	Aplocheilus lineatus OR Panchax lineatum
Animalia	1	3	1	Aplocheilus blockii OR Haplochilus panchax blockii OR Panchax panchax blockii
Animalia	10	6	2	Aplocheilus panchax OR Oryzias melastigmus OR Aplochelus melastigmus OR Aplocheilus melanostigma OR Esox panchax OR Aplocheilus melastigmus
Animalia	21	3	2	Aphanius fasciatus OR Lebias fasciata OR Lebias fasciatus
Animalia	8	3	1	Aphanius iberus OR Cyprinodon iberus OR Lebias iberus
Animalia	2	3	1	Aphyosemion striatum OR Haplochilus striatum OR Haplochilus striatus
Animalia	1	2	1	Epiplatys dageti OR Epiplatys dageti dageti
Animalia	1	2	1	Lamprichthys tanganicanus OR Haplochilus tanganicanus
Animalia	21	2	1	Nothobranchius guentheri OR Fundulus guentheri
Animalia	1	2	1	Nothobranchius kirki OR Nothobranchius schoenbrodti
Animalia	17	7	1	Anableps anableps OR Anableps anonymus OR Anableps gronovii OR Anableps lineatus OR Anableps surinamensis OR Anableps tetrophthalmus OR Cobitis anableps
Animalia	458	5	4	Gambusia affinis OR Gambusia affinis affinis OR Gambusia holbrooki OR Gambusia patruelis
Animalia	28	2	1	Poecilia sphenops OR Mollienisia sphenops
Animalia	7	2	1	Poecilia velifera OR Mollienisia velifera
Animalia	6	2	1	Poeciliopsis occidentalis OR Poeciliopsis occidentalis occidentalis
Animalia	183	3	2	Xiphophorus maculatus OR Platypoecilus maculatus OR Poecilia maculata
Animalia	13	2	1	Xiphophorus variatus OR Platypoecilus variatus
Animalia	1	2	1	Xiphophorus xiphidium OR Platypoecilus xiphidium
Animalia	1	2	1	Phallichthys amates OR Poecilia amates
Animalia	4	5	1	Phalloceros caudimaculatus OR Girardinus caudimaculatus OR Phalloceros caudimaculatus caudimaculatus OR Phalloceros caudimaculatus reticulatus OR Phalloceros caudimaculatus reticulata
Animalia	1	2	1	Limia melanogaster OR Poecilia melanogaster
Animalia	4	2	1	Limia vittata OR Poecilia vittata
Animalia	8	2	1	Poecilia parae OR Micropoecilia parae
Animalia	9	3	1	Pseudomugil signifer OR Atherina signata OR Pseudomugil signata
Animalia	24	4	1	Atherinops affinis OR Atherinops affinis affinis OR Atherinops affinis littoralis OR Atherinopsis affinis
Animalia	45	2	2	Menidia beryllina OR Menidia audens
Animalia	33	3	1	Menidia menidia OR Menidia notata OR Atherina notata
Animalia	1	3	1	Atherinomorus stipes OR Atherina laticeps OR Atherina stipes
Animalia	1	3	1	Atherinomorus lacunosus OR Pranesus pinguis OR Atherina forskalii
Animalia	21	2	1	Atherina boyeri OR Atherina mochon
Animalia	1	2	1	Atherina breviceps OR Hepsetia breviceps
Animalia	2	2	1	Atherion elymus OR Atherina elymus
Animalia	3	2	1	Chirostoma jordani OR Chirostoma mezquital
Animalia	1	2	1	Acanthochaenus luetkenii OR Acanthochaenus lutkenii
Animalia	1	3	1	Poromitra capito OR Melamphaes triceratops OR Lophocephalus anthrax
Animalia	3	2	1	Hoplostethus mediterraneus OR Trachichthys pretiosus
Animalia	11	2	2	Holocentrus adscensionis OR Holocentrus ascensionis
Animalia	4	2	1	Holocentrus rufus OR Holocentrus meeki
Animalia	1	2	1	Myripristis kuntee OR Myripristis multiradiatus
Animalia	2	3	1	Myripristis murdjan OR Myripristis axillaris OR Myripristis parvidens
Animalia	2	6	1	Sargocentron spiniferum OR Holocentrus spinifer OR Adioryx spinifer OR Holocentrus spiniferum OR Holocentrus leo OR Holocentrum leo
[truncated: 11,487 more rows]
